# Supplementary material for: Stacked antiaromatic porphyrins
Source: Nat Commun. 2016 Nov 30;7:13620. doi: 10.1038/ncomms13620 (PMC5141365; doi:10.1038/ncomms13620)
Supplement: Supplementary Dataset 1 — cif file for compound 3b. [file ncomms13620-s2.cif]

  
data_120907t 
  
_audit_creation_method            SHELXL-97 
_chemical_name_systematic 
; 
 ? 
; 
_chemical_name_common             ? 
_chemical_melting_point           ? 
_chemical_formula_moiety 
 '3(C30 H18 N4 Ni1)'
_chemical_formula_sum 
 'C90 H54 N12 Ni3' 
_chemical_formula_weight          1479.58 
  
loop_ 
 _atom_type_symbol 
 _atom_type_description 
 _atom_type_scat_dispersion_real 
 _atom_type_scat_dispersion_imag 
 _atom_type_scat_source 
 'C'  'C'   0.0033   0.0016 
 'International Tables Vol C Tables 4.2.6.8 and 6.1.1.4' 
 'H'  'H'   0.0000   0.0000 
 'International Tables Vol C Tables 4.2.6.8 and 6.1.1.4' 
 'N'  'N'   0.0061   0.0033 
 'International Tables Vol C Tables 4.2.6.8 and 6.1.1.4' 
 'Ni'  'Ni'   0.3393   1.1124 
 'International Tables Vol C Tables 4.2.6.8 and 6.1.1.4' 
  
_symmetry_cell_setting            Monoclinic 
_symmetry_space_group_name_H-M    P2(1)/c 
  
loop_ 
 _symmetry_equiv_pos_as_xyz 
 'x, y, z' 
 '-x, y+1/2, -z+1/2' 
 '-x, -y, -z' 
 'x, -y-1/2, z-1/2' 
  
_cell_length_a                    13.6420(11) 
_cell_length_b                    11.1624(9) 
_cell_length_c                    21.3653(16) 
_cell_angle_alpha                 90.00 
_cell_angle_beta                  95.271(2) 
_cell_angle_gamma                 90.00 
_cell_volume                      3239.7(4) 
_cell_formula_units_Z             2 
_cell_measurement_temperature     153(2) 
_cell_measurement_reflns_used     4957 
_cell_measurement_theta_min       2.32 
_cell_measurement_theta_max       27.45 
  
_exptl_crystal_description        prism 
_exptl_crystal_colour             black 
_exptl_crystal_size_max           0.40 
_exptl_crystal_size_mid           0.40 
_exptl_crystal_size_min           0.20 
_exptl_crystal_density_meas       ?  
_exptl_crystal_density_diffrn     1.517 
_exptl_crystal_density_method     'not measured' 
_exptl_crystal_F_000              1524 
_exptl_absorpt_coefficient_mu     0.927 
_exptl_absorpt_correction_type    none 
_exptl_absorpt_correction_T_min   ? 
_exptl_absorpt_correction_T_max   ? 
_exptl_absorpt_process_details    ? 
  
_exptl_special_details 
; 
 ? 
; 
  
_diffrn_ambient_temperature       153(2) 
_diffrn_radiation_wavelength      0.71073 
_diffrn_radiation_type            MoK\a 
_diffrn_radiation_source          'fine-focus sealed tube' 
_diffrn_radiation_monochromator   graphite 
_diffrn_measurement_device_type   'CCD area detector' 
_diffrn_measurement_method        'phi and omega scans' 
_diffrn_detector_area_resol_mean  ? 
_diffrn_standards_number          ? 
_diffrn_standards_interval_count  ? 
_diffrn_standards_interval_time   ? 
_diffrn_standards_decay_%         ? 
_diffrn_reflns_number             22640 
_diffrn_reflns_av_R_equivalents   0.0362 
_diffrn_reflns_av_sigmaI/netI     0.0476 
_diffrn_reflns_limit_h_min        -13 
_diffrn_reflns_limit_h_max        18 
_diffrn_reflns_limit_k_min        -13 
_diffrn_reflns_limit_k_max        14 
_diffrn_reflns_limit_l_min        -26 
_diffrn_reflns_limit_l_max        28 
_diffrn_reflns_theta_min          1.50 
_diffrn_reflns_theta_max          28.31 
_reflns_number_total              8037 
_reflns_number_gt                 6291 
_reflns_threshold_expression      >2sigma(I) 
  
_computing_data_collection        'Bruker SMART' 
_computing_cell_refinement        'Bruker SMART' 
_computing_data_reduction         'Bruker SAINT' 
_computing_structure_solution     'SHELXS-97 (Sheldrick, 1990)' 
_computing_structure_refinement   'SHELXL-97 (Sheldrick, 1997)' 
_computing_molecular_graphics     'Bruker SHELXTL' 
_computing_publication_material   'Bruker SHELXTL' 
  
_refine_special_details 
; 
 Refinement of F^2^ against ALL reflections.  The weighted R-factor wR and 
 goodness of fit S are based on F^2^, conventional R-factors R are based 
 on F, with F set to zero for negative F^2^. The threshold expression of 
 F^2^ > 2sigma(F^2^) is used only for calculating R-factors(gt) etc. and is 
 not relevant to the choice of reflections for refinement.  R-factors based 
 on F^2^ are statistically about twice as large as those based on F, and R- 
 factors based on ALL data will be even larger. 
; 
  
_refine_ls_structure_factor_coef  Fsqd 
_refine_ls_matrix_type            full 
_refine_ls_weighting_scheme       calc 
_refine_ls_weighting_details 
 'calc w=1/[\s^2^(Fo^2^)+(0.0764P)^2^+2.2263P] where P=(Fo^2^+2Fc^2^)/3' 
_atom_sites_solution_primary      direct 
_atom_sites_solution_secondary    difmap 
_atom_sites_solution_hydrogens    geom 
_refine_ls_hydrogen_treatment     mixed 
_refine_ls_extinction_method      none 
_refine_ls_extinction_coef        ? 
_refine_ls_number_reflns          8037 
_refine_ls_number_parameters      475 
_refine_ls_number_restraints      0 
_refine_ls_R_factor_all           0.0675 
_refine_ls_R_factor_gt            0.0508 
_refine_ls_wR_factor_ref          0.1386 
_refine_ls_wR_factor_gt           0.1289 
_refine_ls_goodness_of_fit_ref    1.034 
_refine_ls_restrained_S_all       1.034 
_refine_ls_shift/su_max           0.000 
_refine_ls_shift/su_mean          0.000 
  
loop_ 
 _atom_site_label 
 _atom_site_type_symbol 
 _atom_site_fract_x 
 _atom_site_fract_y 
 _atom_site_fract_z 
 _atom_site_U_iso_or_equiv 
 _atom_site_adp_type 
 _atom_site_occupancy 
 _atom_site_symmetry_multiplicity 
 _atom_site_calc_flag 
 _atom_site_refinement_flags 
 _atom_site_disorder_assembly 
 _atom_site_disorder_group 
C22A C 0.0590(2) 0.5795(3) 0.28729(18) 0.0459(9) Uani 1 1 d . . . 
H22A H 0.0108 0.5205 0.2751 0.055 Uiso 1 1 calc R . . 
C3A C 0.73661(19) 1.0649(3) 0.31843(12) 0.0248(6) Uani 1 1 d . . . 
H3A H 0.7962 1.1039 0.3106 0.030 Uiso 1 1 calc R . . 
C23A C 0.1352(2) 0.5528(3) 0.33216(17) 0.0386(8) Uani 1 1 d . . . 
H23A H 0.1391 0.4759 0.3513 0.046 Uiso 1 1 calc R . . 
C28A C 0.8336(2) 1.5287(3) 0.34226(15) 0.0345(7) Uani 1 1 d . . . 
H28A H 0.8774 1.5950 0.3433 0.041 Uiso 1 1 calc R . . 
C24A C 0.2059(2) 0.6389(3) 0.34905(14) 0.0293(6) Uani 1 1 d . . . 
H24A H 0.2580 0.6206 0.3802 0.035 Uiso 1 1 calc R . . 
C7A C 0.4827(2) 1.3944(3) 0.36544(13) 0.0256(6) Uani 1 1 d . . . 
H7A H 0.5146 1.4701 0.3663 0.031 Uiso 1 1 calc R . . 
C8A C 0.3832(2) 1.3752(3) 0.36752(13) 0.0271(6) Uani 1 1 d . . . 
H8A H 0.3340 1.4350 0.3691 0.032 Uiso 1 1 calc R . . 
C27A C 0.8589(2) 1.4267(3) 0.37720(14) 0.0353(7) Uani 1 1 d . . . 
H27A H 0.9215 1.4219 0.4006 0.042 Uiso 1 1 calc R . . 
C21A C 0.0525(2) 0.6913(3) 0.26009(16) 0.0401(8) Uani 1 1 d . . . 
H21A H -0.0009 0.7095 0.2299 0.048 Uiso 1 1 calc R . . 
C16A C 0.41991(19) 0.6963(2) 0.30538(12) 0.0220(5) Uani 1 1 d . . . 
H16A H 0.3848 0.6250 0.2937 0.026 Uiso 1 1 calc R . . 
C29A C 0.7446(2) 1.5337(3) 0.30607(14) 0.0308(6) Uani 1 1 d . . . 
H29A H 0.7287 1.6014 0.2801 0.037 Uiso 1 1 calc R . . 
C30A C 0.6781(2) 1.4394(2) 0.30765(12) 0.0237(5) Uani 1 1 d . . . 
H30A H 0.6167 1.4433 0.2829 0.028 Uiso 1 1 calc R . . 
C20A C 0.1238(2) 0.7781(3) 0.27648(14) 0.0298(6) Uani 1 1 d . . . 
H20A H 0.1192 0.8550 0.2573 0.036 Uiso 1 1 calc R . . 
C1A C 0.61942(19) 0.9249(2) 0.32693(12) 0.0219(5) Uani 1 1 d . . . 
C26A C 0.7939(2) 1.3320(3) 0.37828(12) 0.0287(6) Uani 1 1 d . . . 
H26A H 0.8125 1.2619 0.4016 0.034 Uiso 1 1 calc R . . 
C19A C 0.20193(19) 0.7516(2) 0.32121(12) 0.0228(5) Uani 1 1 d . . . 
C2A C 0.71533(19) 0.9450(3) 0.30821(12) 0.0243(6) Uani 1 1 d . . . 
H2A H 0.7570 0.8870 0.2918 0.029 Uiso 1 1 calc R . . 
C25A C 0.70071(19) 1.3388(3) 0.34527(12) 0.0232(5) Uani 1 1 d . . . 
C14A C 0.28159(18) 0.8402(2) 0.33682(11) 0.0207(5) Uani 1 1 d . . . 
C12A C 0.16432(19) 1.0244(2) 0.35053(12) 0.0232(5) Uani 1 1 d . . . 
H12A H 0.1007 0.9891 0.3463 0.028 Uiso 1 1 calc R . . 
C11A C 0.18520(19) 1.1462(2) 0.35851(12) 0.0237(5) Uani 1 1 d . . . 
H11A H 0.1387 1.2092 0.3601 0.028 Uiso 1 1 calc R . . 
C15A C 0.37989(18) 0.8018(2) 0.33245(11) 0.0199(5) Uani 1 1 d . . . 
C4A C 0.65340(19) 1.1204(2) 0.34288(12) 0.0220(5) Uani 1 1 d . . . 
C5A C 0.62694(19) 1.2434(2) 0.35148(12) 0.0214(5) Uani 1 1 d . . . 
C18A C 0.54042(19) 0.8339(2) 0.32420(11) 0.0211(5) Uani 1 1 d . . . 
C17A C 0.5180(2) 0.7170(2) 0.29938(12) 0.0239(5) Uani 1 1 d . . . 
H17A H 0.5625 0.6636 0.2820 0.029 Uiso 1 1 calc R . . 
C6A C 0.52994(19) 1.2791(2) 0.36168(12) 0.0213(5) Uani 1 1 d . . . 
C10A C 0.28944(19) 1.1578(2) 0.36384(12) 0.0219(5) Uani 1 1 d . . . 
C9A C 0.36789(19) 1.2487(2) 0.36677(12) 0.0210(5) Uani 1 1 d . . . 
C13A C 0.25581(18) 0.9620(2) 0.34980(12) 0.0202(5) Uani 1 1 d . . . 
N2A N 0.45632(15) 1.1961(2) 0.36431(10) 0.0212(4) Uani 1 1 d . . . 
N3A N 0.32761(15) 1.0470(2) 0.35939(10) 0.0207(4) Uani 1 1 d . . . 
N1A N 0.58663(15) 1.0304(2) 0.34816(10) 0.0207(4) Uani 1 1 d . . . 
N4A N 0.45760(15) 0.8795(2) 0.34417(10) 0.0209(4) Uani 1 1 d . . . 
Ni1 Ni 0.45871(2) 1.03644(3) 0.361038(15) 0.01967(10) Uani 1 1 d . . . 
Ni2 Ni 0.5000 1.0000 0.5000 0.02060(12) Uani 1 2 d S . . 
N1B N 0.53123(15) 0.8475(2) 0.48832(10) 0.0210(4) Uani 1 1 d . . . 
N2B N 0.62230(15) 1.0532(2) 0.49615(10) 0.0209(4) Uani 1 1 d . . . 
C1B C 0.45592(19) 0.7687(2) 0.48252(12) 0.0205(5) Uani 1 1 d . . . 
C6B C 0.70780(18) 0.9925(2) 0.49058(12) 0.0201(5) Uani 1 1 d . . . 
C5B C 0.70642(18) 0.8650(2) 0.47998(11) 0.0207(5) Uani 1 1 d . . . 
C4B C 0.61868(19) 0.7957(2) 0.47712(12) 0.0210(5) Uani 1 1 d . . . 
C2B C 0.49562(19) 0.6557(2) 0.46627(12) 0.0232(5) Uani 1 1 d . . . 
H2B H 0.4600 0.5830 0.4594 0.028 Uiso 1 1 calc R . . 
C3B C 0.59509(19) 0.6715(2) 0.46244(12) 0.0235(5) Uani 1 1 d . . . 
H3B H 0.6403 0.6116 0.4520 0.028 Uiso 1 1 calc R . . 
C7B C 0.78440(19) 1.0809(3) 0.50020(12) 0.0227(5) Uani 1 1 d . . . 
H7B H 0.8529 1.0666 0.4995 0.027 Uiso 1 1 calc R . . 
C9B C 0.63774(18) 1.1708(2) 0.50813(11) 0.0198(5) Uani 1 1 d . . . 
C10B C 0.80149(18) 0.8032(2) 0.47392(12) 0.0220(5) Uani 1 1 d . . . 
C8B C 0.74102(18) 1.1906(2) 0.51073(12) 0.0222(5) Uani 1 1 d . . . 
H8B H 0.7741 1.2648 0.5183 0.027 Uiso 1 1 calc R . . 
C11B C 0.82342(19) 0.6965(3) 0.50584(12) 0.0246(6) Uani 1 1 d . . . 
H11B H 0.7760 0.6615 0.5301 0.030 Uiso 1 1 calc R . . 
C15B C 0.87240(19) 0.8518(3) 0.43742(13) 0.0263(6) Uani 1 1 d . . . 
H15B H 0.8588 0.9242 0.4148 0.032 Uiso 1 1 calc R . . 
C12B C 0.9138(2) 0.6403(3) 0.50271(14) 0.0312(6) Uani 1 1 d . . . 
H12B H 0.9277 0.5673 0.5247 0.037 Uiso 1 1 calc R . . 
C14B C 0.9621(2) 0.7948(3) 0.43421(15) 0.0335(7) Uani 1 1 d . . . 
H14B H 1.0092 0.8276 0.4089 0.040 Uiso 1 1 calc R . . 
C13B C 0.9834(2) 0.6907(3) 0.46759(15) 0.0345(7) Uani 1 1 d . . . 
H13B H 1.0459 0.6536 0.4664 0.041 Uiso 1 1 calc R . . 
  
loop_ 
 _atom_site_aniso_label 
 _atom_site_aniso_U_11 
 _atom_site_aniso_U_22 
 _atom_site_aniso_U_33 
 _atom_site_aniso_U_23 
 _atom_site_aniso_U_13 
 _atom_site_aniso_U_12 
C22A 0.0301(17) 0.048(2) 0.061(2) -0.0256(18) 0.0172(16) -0.0201(15) 
C3A 0.0186(12) 0.0307(16) 0.0250(13) 0.0044(11) 0.0009(10) -0.0003(10) 
C23A 0.0390(18) 0.0289(17) 0.0506(19) -0.0105(14) 0.0187(15) -0.0137(13) 
C28A 0.0301(15) 0.0364(18) 0.0384(17) -0.0068(13) 0.0104(13) -0.0132(12) 
C24A 0.0292(15) 0.0265(15) 0.0327(15) -0.0044(12) 0.0057(12) -0.0054(11) 
C7A 0.0295(14) 0.0198(14) 0.0279(14) -0.0022(10) 0.0045(11) -0.0023(10) 
C8A 0.0279(14) 0.0231(14) 0.0305(14) -0.0010(11) 0.0038(11) 0.0026(11) 
C27A 0.0237(14) 0.049(2) 0.0326(15) -0.0020(14) -0.0024(12) -0.0100(13) 
C21A 0.0194(14) 0.056(2) 0.0445(18) -0.0212(16) 0.0007(13) -0.0042(13) 
C16A 0.0240(13) 0.0190(13) 0.0224(12) -0.0003(10) -0.0018(10) 0.0009(10) 
C29A 0.0324(15) 0.0251(15) 0.0367(16) 0.0006(12) 0.0115(13) -0.0040(11) 
C30A 0.0234(13) 0.0242(14) 0.0236(13) -0.0002(10) 0.0029(10) -0.0030(10) 
C20A 0.0212(13) 0.0367(17) 0.0310(15) -0.0084(12) 0.0006(11) -0.0006(11) 
C1A 0.0217(12) 0.0225(13) 0.0206(12) 0.0035(10) -0.0023(10) 0.0022(10) 
C26A 0.0274(14) 0.0374(17) 0.0207(13) 0.0031(12) -0.0006(11) -0.0056(12) 
C19A 0.0191(12) 0.0256(14) 0.0240(13) -0.0035(10) 0.0036(10) -0.0031(10) 
C2A 0.0181(12) 0.0306(16) 0.0244(13) 0.0003(11) 0.0026(10) 0.0054(10) 
C25A 0.0237(13) 0.0269(14) 0.0192(12) -0.0017(10) 0.0020(10) -0.0046(10) 
C14A 0.0197(12) 0.0240(14) 0.0181(12) 0.0011(10) -0.0004(9) -0.0027(10) 
C12A 0.0173(12) 0.0283(15) 0.0236(13) -0.0009(10) -0.0003(10) 0.0002(10) 
C11A 0.0204(13) 0.0253(14) 0.0250(13) -0.0009(10) 0.0005(10) 0.0042(10) 
C15A 0.0207(12) 0.0203(13) 0.0182(12) 0.0009(9) -0.0001(9) -0.0025(9) 
C4A 0.0189(12) 0.0276(14) 0.0190(12) 0.0021(10) -0.0006(10) -0.0015(10) 
C5A 0.0233(13) 0.0231(14) 0.0172(11) 0.0022(10) -0.0008(10) -0.0037(10) 
C18A 0.0224(12) 0.0232(14) 0.0174(11) 0.0015(10) -0.0003(9) 0.0035(10) 
C17A 0.0260(13) 0.0225(14) 0.0230(13) -0.0003(10) 0.0009(10) 0.0028(10) 
C6A 0.0247(13) 0.0196(13) 0.0194(12) 0.0003(10) 0.0012(10) -0.0029(10) 
C10A 0.0215(12) 0.0208(13) 0.0230(12) 0.0006(10) 0.0005(10) 0.0023(10) 
C9A 0.0203(12) 0.0234(13) 0.0190(12) -0.0010(10) -0.0003(10) 0.0017(10) 
C13A 0.0175(12) 0.0238(13) 0.0188(12) 0.0000(10) -0.0004(9) -0.0012(9) 
N2A 0.0180(10) 0.0201(11) 0.0252(11) -0.0008(9) 0.0002(8) -0.0010(8) 
N3A 0.0170(10) 0.0206(11) 0.0243(11) -0.0008(9) 0.0002(8) -0.0008(8) 
N1A 0.0175(10) 0.0218(11) 0.0223(11) 0.0006(9) -0.0002(8) -0.0006(8) 
N4A 0.0175(10) 0.0212(11) 0.0233(10) 0.0017(9) -0.0014(8) 0.0009(8) 
Ni1 0.01572(17) 0.01756(18) 0.02549(19) -0.00048(13) 0.00063(13) -0.00049(12) 
Ni2 0.0148(2) 0.0175(2) 0.0293(3) -0.00134(19) 0.00087(18) 0.00011(17) 
N1B 0.0177(10) 0.0201(11) 0.0250(11) 0.0001(9) 0.0004(8) -0.0001(8) 
N2B 0.0167(10) 0.0213(12) 0.0244(11) -0.0008(9) 0.0006(8) 0.0003(8) 
C1B 0.0227(13) 0.0193(13) 0.0187(12) 0.0015(9) -0.0017(10) -0.0010(9) 
C6B 0.0166(12) 0.0236(13) 0.0199(12) 0.0010(10) 0.0002(9) 0.0006(9) 
C5B 0.0183(12) 0.0257(14) 0.0180(11) 0.0016(10) 0.0008(9) 0.0044(10) 
C4B 0.0214(12) 0.0211(13) 0.0201(12) 0.0002(10) -0.0001(10) 0.0018(10) 
C2B 0.0261(13) 0.0210(13) 0.0222(12) -0.0006(10) 0.0002(10) -0.0003(10) 
C3B 0.0225(13) 0.0227(14) 0.0248(13) -0.0020(10) 0.0005(10) 0.0024(10) 
C7B 0.0179(12) 0.0288(14) 0.0210(12) 0.0003(10) -0.0002(10) -0.0022(10) 
C9B 0.0209(12) 0.0201(13) 0.0181(12) 0.0023(9) 0.0004(9) -0.0017(9) 
C10B 0.0189(12) 0.0274(14) 0.0191(12) -0.0045(10) -0.0009(10) 0.0036(10) 
C8B 0.0183(12) 0.0272(14) 0.0210(12) -0.0012(10) 0.0015(10) -0.0055(10) 
C11B 0.0233(13) 0.0266(15) 0.0233(13) -0.0041(11) -0.0019(10) 0.0021(10) 
C15B 0.0229(13) 0.0285(15) 0.0270(13) 0.0002(11) -0.0007(11) 0.0008(11) 
C12B 0.0271(14) 0.0265(16) 0.0383(16) -0.0037(12) -0.0060(12) 0.0072(11) 
C14B 0.0239(14) 0.0383(18) 0.0391(17) -0.0070(13) 0.0067(12) -0.0006(12) 
C13B 0.0186(13) 0.0383(18) 0.0461(18) -0.0096(14) -0.0007(12) 0.0087(12) 
  
_geom_special_details 
; 
 All esds (except the esd in the dihedral angle between two l.s. planes) 
 are estimated using the full covariance matrix.  The cell esds are taken 
 into account individually in the estimation of esds in distances, angles 
 and torsion angles; correlations between esds in cell parameters are only 
 used when they are defined by crystal symmetry.  An approximate (isotropic) 
 treatment of cell esds is used for estimating esds involving l.s. planes. 
; 
  
loop_ 
 _geom_bond_atom_site_label_1 
 _geom_bond_atom_site_label_2 
 _geom_bond_distance 
 _geom_bond_site_symmetry_2 
 _geom_bond_publ_flag 
C22A C21A 1.376(5) . ? 
C22A C23A 1.381(5) . ? 
C3A C2A 1.383(4) . ? 
C3A C4A 1.433(4) . ? 
C23A C24A 1.386(4) . ? 
C28A C29A 1.379(4) . ? 
C28A C27A 1.388(5) . ? 
C24A C19A 1.390(4) . ? 
C7A C8A 1.379(4) . ? 
C7A C6A 1.444(4) . ? 
C8A C9A 1.427(4) . ? 
C27A C26A 1.381(4) . ? 
C21A C20A 1.394(4) . ? 
C16A C17A 1.376(4) . ? 
C16A C15A 1.441(4) . ? 
C29A C30A 1.392(4) . ? 
C30A C25A 1.398(4) . ? 
C20A C19A 1.397(4) . ? 
C1A N1A 1.353(3) . ? 
C1A C2A 1.421(4) . ? 
C1A C18A 1.478(4) . ? 
C26A C25A 1.398(4) . ? 
C19A C14A 1.485(4) . ? 
C25A C5A 1.480(4) . ? 
C14A C15A 1.419(3) . ? 
C14A C13A 1.438(4) . ? 
C12A C11A 1.397(4) . ? 
C12A C13A 1.430(4) . ? 
C11A C10A 1.422(4) . ? 
C15A N4A 1.375(3) . ? 
C4A N1A 1.368(3) . ? 
C4A C5A 1.435(4) . ? 
C5A C6A 1.418(4) . ? 
C18A N4A 1.344(3) . ? 
C18A C17A 1.432(4) . ? 
C6A N2A 1.371(3) . ? 
C10A N3A 1.349(3) . ? 
C10A C9A 1.472(4) . ? 
C9A N2A 1.347(3) . ? 
C13A N3A 1.365(3) . ? 
N2A Ni1 1.784(2) . ? 
N3A Ni1 1.789(2) . ? 
N1A Ni1 1.793(2) . ? 
N4A Ni1 1.788(2) . ? 
Ni1 Ni2 2.9984(4) . ? 
Ni2 N1B 1.777(2) 3_676 ? 
Ni2 N1B 1.777(2) . ? 
Ni2 N2B 1.780(2) 3_676 ? 
Ni2 N2B 1.780(2) . ? 
Ni2 Ni1 2.9985(4) 3_676 ? 
N1B C1B 1.350(3) . ? 
N1B C4B 1.366(3) . ? 
N2B C9B 1.350(3) . ? 
N2B C6B 1.364(3) . ? 
C1B C2B 1.429(4) . ? 
C1B C9B 1.475(4) 3_676 ? 
C6B C7B 1.438(4) . ? 
C6B C5B 1.441(4) . ? 
C5B C4B 1.422(4) . ? 
C5B C10B 1.485(3) . ? 
C4B C3B 1.451(4) . ? 
C2B C3B 1.378(4) . ? 
C7B C8B 1.387(4) . ? 
C9B C8B 1.422(3) . ? 
C9B C1B 1.475(4) 3_676 ? 
C10B C11B 1.392(4) . ? 
C10B C15B 1.406(4) . ? 
C11B C12B 1.391(4) . ? 
C15B C14B 1.387(4) . ? 
C12B C13B 1.383(4) . ? 
C14B C13B 1.381(5) . ? 
  
loop_ 
 _geom_angle_atom_site_label_1 
 _geom_angle_atom_site_label_2 
 _geom_angle_atom_site_label_3 
 _geom_angle 
 _geom_angle_site_symmetry_1 
 _geom_angle_site_symmetry_3 
 _geom_angle_publ_flag 
C21A C22A C23A 120.3(3) . . ? 
C2A C3A C4A 108.3(2) . . ? 
C22A C23A C24A 119.5(3) . . ? 
C29A C28A C27A 119.8(3) . . ? 
C23A C24A C19A 121.1(3) . . ? 
C8A C7A C6A 108.0(2) . . ? 
C7A C8A C9A 107.3(2) . . ? 
C26A C27A C28A 120.5(3) . . ? 
C22A C21A C20A 120.6(3) . . ? 
C17A C16A C15A 107.9(2) . . ? 
C28A C29A C30A 119.8(3) . . ? 
C29A C30A C25A 120.8(3) . . ? 
C21A C20A C19A 119.7(3) . . ? 
N1A C1A C2A 107.4(2) . . ? 
N1A C1A C18A 110.4(2) . . ? 
C2A C1A C18A 141.7(3) . . ? 
C27A C26A C25A 120.4(3) . . ? 
C24A C19A C20A 118.8(3) . . ? 
C24A C19A C14A 120.5(2) . . ? 
C20A C19A C14A 120.6(3) . . ? 
C3A C2A C1A 107.1(2) . . ? 
C26A C25A C30A 118.4(3) . . ? 
C26A C25A C5A 120.7(3) . . ? 
C30A C25A C5A 120.9(2) . . ? 
C15A C14A C13A 123.2(2) . . ? 
C15A C14A C19A 117.4(2) . . ? 
C13A C14A C19A 119.1(2) . . ? 
C11A C12A C13A 107.9(2) . . ? 
C12A C11A C10A 106.9(2) . . ? 
N4A C15A C14A 121.0(2) . . ? 
N4A C15A C16A 105.9(2) . . ? 
C14A C15A C16A 132.0(2) . . ? 
N1A C4A C3A 105.5(2) . . ? 
N1A C4A C5A 121.0(2) . . ? 
C3A C4A C5A 132.6(2) . . ? 
C6A C5A C4A 122.5(2) . . ? 
C6A C5A C25A 117.6(2) . . ? 
C4A C5A C25A 119.7(2) . . ? 
N4A C18A C17A 107.8(2) . . ? 
N4A C18A C1A 111.0(2) . . ? 
C17A C18A C1A 140.5(2) . . ? 
C16A C17A C18A 107.2(2) . . ? 
N2A C6A C5A 120.9(2) . . ? 
N2A C6A C7A 105.5(2) . . ? 
C5A C6A C7A 133.3(2) . . ? 
N3A C10A C11A 107.5(2) . . ? 
N3A C10A C9A 110.6(2) . . ? 
C11A C10A C9A 141.7(2) . . ? 
N2A C9A C8A 107.5(2) . . ? 
N2A C9A C10A 110.4(2) . . ? 
C8A C9A C10A 142.0(2) . . ? 
N3A C13A C12A 106.0(2) . . ? 
N3A C13A C14A 120.1(2) . . ? 
C12A C13A C14A 133.7(2) . . ? 
C9A N2A C6A 111.7(2) . . ? 
C9A N2A Ni1 117.16(18) . . ? 
C6A N2A Ni1 131.07(18) . . ? 
C10A N3A C13A 111.8(2) . . ? 
C10A N3A Ni1 116.78(18) . . ? 
C13A N3A Ni1 131.23(19) . . ? 
C1A N1A C4A 111.6(2) . . ? 
C1A N1A Ni1 116.17(18) . . ? 
C4A N1A Ni1 130.51(19) . . ? 
C18A N4A C15A 111.1(2) . . ? 
C18A N4A Ni1 116.29(18) . . ? 
C15A N4A Ni1 130.31(18) . . ? 
N2A Ni1 N4A 170.63(10) . . ? 
N2A Ni1 N3A 85.02(10) . . ? 
N4A Ni1 N3A 94.05(10) . . ? 
N2A Ni1 N1A 93.75(10) . . ? 
N4A Ni1 N1A 85.54(10) . . ? 
N3A Ni1 N1A 169.96(10) . . ? 
N2A Ni1 Ni2 95.69(7) . . ? 
N4A Ni1 Ni2 93.67(7) . . ? 
N3A Ni1 Ni2 97.18(7) . . ? 
N1A Ni1 Ni2 92.86(7) . . ? 
N1B Ni2 N1B 179.998(1) 3_676 . ? 
N1B Ni2 N2B 94.33(10) 3_676 3_676 ? 
N1B Ni2 N2B 85.67(10) . 3_676 ? 
N1B Ni2 N2B 85.68(10) 3_676 . ? 
N1B Ni2 N2B 94.32(10) . . ? 
N2B Ni2 N2B 180.0 3_676 . ? 
N1B Ni2 Ni1 89.06(7) 3_676 . ? 
N1B Ni2 Ni1 90.95(7) . . ? 
N2B Ni2 Ni1 89.97(7) 3_676 . ? 
N2B Ni2 Ni1 90.03(7) . . ? 
N1B Ni2 Ni1 90.94(7) 3_676 3_676 ? 
N1B Ni2 Ni1 89.05(7) . 3_676 ? 
N2B Ni2 Ni1 90.03(7) 3_676 3_676 ? 
N2B Ni2 Ni1 89.97(7) . 3_676 ? 
Ni1 Ni2 Ni1 179.999(12) . 3_676 ? 
C1B N1B C4B 112.2(2) . . ? 
C1B N1B Ni2 116.53(18) . . ? 
C4B N1B Ni2 130.86(19) . . ? 
C9B N2B C6B 112.3(2) . . ? 
C9B N2B Ni2 116.51(17) . . ? 
C6B N2B Ni2 130.60(19) . . ? 
N1B C1B C2B 107.2(2) . . ? 
N1B C1B C9B 110.6(2) . 3_676 ? 
C2B C1B C9B 142.1(2) . 3_676 ? 
N2B C6B C7B 105.2(2) . . ? 
N2B C6B C5B 120.4(2) . . ? 
C7B C6B C5B 134.3(2) . . ? 
C4B C5B C6B 122.9(2) . . ? 
C4B C5B C10B 118.8(2) . . ? 
C6B C5B C10B 118.3(2) . . ? 
N1B C4B C5B 120.5(2) . . ? 
N1B C4B C3B 105.2(2) . . ? 
C5B C4B C3B 134.3(2) . . ? 
C3B C2B C1B 107.4(2) . . ? 
C2B C3B C4B 108.0(2) . . ? 
C8B C7B C6B 108.3(2) . . ? 
N2B C9B C8B 107.1(2) . . ? 
N2B C9B C1B 110.4(2) . 3_676 ? 
C8B C9B C1B 142.3(2) . 3_676 ? 
C11B C10B C15B 118.3(2) . . ? 
C11B C10B C5B 120.3(2) . . ? 
C15B C10B C5B 121.3(2) . . ? 
C7B C8B C9B 107.0(2) . . ? 
C12B C11B C10B 121.0(3) . . ? 
C14B C15B C10B 120.4(3) . . ? 
C13B C12B C11B 119.9(3) . . ? 
C13B C14B C15B 120.4(3) . . ? 
C14B C13B C12B 120.0(3) . . ? 
  
_diffrn_measured_fraction_theta_max    0.997 
_diffrn_reflns_theta_full              28.31 
_diffrn_measured_fraction_theta_full   0.997 
_refine_diff_density_max    3.283 
_refine_diff_density_min   -0.420 
_refine_diff_density_rms    0.108 

# start Validation Reply Form 
_vrf_DIFMX01_120907t 
; 
PROBLEM: The maximum difference density is > 0.1*ZMAX*1.00 
RESPONSE: When observed closely the electron density appears to be near to the metal centres. Thus, such residual density is likely not from unaccounted atom types.
; 
_vrf_PLAT094_120907t 
; 
PROBLEM: Ratio of Maximum / Minimum Residual Density ....       7.82 Report 
RESPONSE: When observed closely the electron density appears to be near to the metal centres. Thus, such residual density is likely not from unaccounted atom types.
;
_vrf_PLAT097_120907t 
;
 PROBLEM: Large Reported Max.  (Positive) Residual Density       3.28 eA-3  
RESPONSE: When observed closely the electron density appears to be near to the metal centres. Thus, such residual density is likely not from unaccounted atom types.
;
# end Validation Reply Form
