# Supplementary material for: Stacked antiaromatic porphyrins
Source: Nat Commun. 2016 Nov 30;7:13620. doi: 10.1038/ncomms13620 (PMC5141365; doi:10.1038/ncomms13620)
Supplement: Supplementary Dataset 2 — cif file for compound 5b. [file ncomms13620-s3.cif]

data_global
_audit_creation_date                               2016-10-13
_audit_creation_method                            'by CrystalStructure 4.2'
_audit_update_record                               ?

#==============================================================================
# PROCESSING SUMMARY (IUCr Office Use Only)

_journal_date_recd_electronic                      ?
_journal_date_from_coeditor                        ?
_journal_date_accepted                             ?
_journal_coeditor_code                             ?

#==============================================================================
# SUBMISSION DETAILS

_publ_contact_author_name                         'ENTER NAME'
_publ_contact_author_email                        'ENTER EMAIL ADDRESS'
_publ_contact_author_fax                          'ENTER FAX NUMBER'
_publ_contact_author_phone                        'ENTER PHONE NUMBER'
_publ_contact_letter
;
    ENTER TEXT OF LETTER
;
_publ_requested_journal                           'ENTER JOURNAL NAME HERE'
_publ_requested_category
                                               'CHOOSE FI FM FO CI CM CO or AD'
_publ_requested_coeditor_name                      ?

#==============================================================================
# TITLE AND AUTHOR LIST

_publ_section_title
;
    ENTER SECTION TITLE
;
_publ_section_title_footnote
;
    ENTER FOOTNOTE TO TITLE OF PAPER
;
loop_
_publ_author_name
_publ_author_footnote
_publ_author_address
' FIRST AUTHORS NAME '
;
  FIRST AUTHORS FOOTNOTES
;
;
  FIRST AUTHORS ADDRESS
;
_publ_section_synopsis
;
    ENTER SYNOPSIS
;

#==============================================================================
# TEXT

_publ_section_abstract
;
    ENTER ABSTRACT
;
_publ_section_comment
;
    ENTER TEXT
;
_publ_section_references
;
    ENTER OTHER REFERENCES

    Rigaku (2015). CrystalStructure. Version 4.2. 
    Rigaku Corporation, Tokyo, Japan.

    Sheldrick, G. M. (2014). Acta Cryst. (2014). A70, C1437.
    SHELXT Version 2014/4

    Sheldrick, G.M. (2008) SHELXL Version 2014/7, Acta Cryst. A64, 112-122.

;
_publ_section_figure_captions
;
    ENTER FIGURE CAPTIONS
;
_publ_section_exptl_prep
;
    ENTER COMPOUND PREPARATION DETAILS
;
_publ_section_exptl_refinement
;
    ENTER SPECIAL DETAILS OF THE REFINEMENT
;

#==============================================================================
data_5b

#==============================================================================
# CHEMICAL DATA

_chemical_formula_sum                             'C66 H42 Cl6 N8 Ni2 S2'
_chemical_formula_moiety                          'C64 H40 N8 Ni2 S2, 2(C H Cl3)'
_chemical_formula_weight                           1341.28
_chemical_melting_point                            ?

#==============================================================================
# CRYSTAL DATA
_space_group_crystal_system                        monoclinic
_space_group_name_H-M_alt                         'C 1 2/c 1'
_space_group_name_Hall                            '-C 2yc'
_space_group_IT_number                             15
loop_
 _space_group_symop_operation_xyz
 'x, y, z'
 '-x, y, -z+1/2'
 'x+1/2, y+1/2, z'
 '-x+1/2, y+1/2, -z+1/2'
 '-x, -y, -z'
 'x, -y, z-1/2'
 '-x+1/2, -y+1/2, -z'
 'x+1/2, -y+1/2, z-1/2'
#------------------------------------------------------------------------------
_cell_length_a                                     24.7680(2)
_cell_length_b                                     13.84760(10)
_cell_length_c                                     33.0065(3)
_cell_angle_alpha                                  90.0000
_cell_angle_beta                                   99.5763(4)
_cell_angle_gamma                                  90.0000
_cell_volume                                       11162.73(16)
_cell_formula_units_Z                              8
_cell_measurement_reflns_used                      68849
_cell_measurement_theta_min                        1.408
_cell_measurement_theta_max                        28.998
_cell_measurement_temperature                      93
#------------------------------------------------------------------------------
_exptl_crystal_description                         block
_exptl_crystal_colour                              black
_exptl_crystal_size_max                            0.20
_exptl_crystal_size_mid                            0.05
_exptl_crystal_size_min                            0.02
_exptl_crystal_density_diffrn                      1.596
_exptl_crystal_density_meas                        ?
_exptl_crystal_density_method                     'not measured'
_exptl_crystal_F_000                               5472.00
_exptl_absorpt_coefficient_mu                      0.000
_exptl_absorpt_correction_type                     none

#==============================================================================
# EXPERIMENTAL DATA

_diffrn_measurement.method        '\w scans'
_diffrn_measurement.details
' 1.00 degrees, -1.0 sec, detector distance 74.82 mm'
_diffrn_ambient_temperature                        93
_diffrn_radiation_type                             synchrotron
_diffrn_radiation_wavelength                       0.80000
_diffrn_measurement_device_type                    "BL38B1 at SPring-8, CCD(MX225HE Rayonix)"
_diffrn_reflns_number                              68849
_diffrn_reflns_av_R_equivalents                    0.077
_diffrn_reflns_theta_max                           28.998
_diffrn_reflns_theta_min                           1.408
_diffrn_reflns_theta_full                          28.685
_diffrn_measured_fraction_theta_max                0.994
_diffrn_measured_fraction_theta_full               0.997
_diffrn_reflns_Laue_measured_fraction_max          0.994
_diffrn_reflns_Laue_measured_fraction_full         0.997
_diffrn_reflns_point_group_measured_fraction_max   0.994
_diffrn_reflns_point_group_measured_fraction_full  0.997
_diffrn_reflns_limit_h_min                        -30
_diffrn_reflns_limit_h_max                         29
_diffrn_reflns_limit_k_min                         0
_diffrn_reflns_limit_k_max                         16
_diffrn_reflns_limit_l_min                         0
_diffrn_reflns_limit_l_max                         39
_diffrn_standards_number                           0
_diffrn_standards_interval_count                   .
_diffrn_standards_decay_%                          ?
_reflns_number_total                               10347
_reflns_number_gt                                  9694
_reflns_threshold_expression                       F^2^>2.0\s(F^2^)
_reflns_Friedel_coverage          0.000
_reflns_Friedel_fraction_max      .
_reflns_Friedel_fraction_full     .

#==============================================================================
# REFINEMENT DATA

_refine_special_details
;
    Refinement was performed using all reflections. The weighted 
    R-factor (wR) and goodness of fit (S) are based on F^2^.
    R-factor (gt) are based on F. The threshold expression of
    F^2^ > 2.0 sigma(F^2^) is used only for calculating R-factor (gt).
;
_refine_ls_structure_factor_coef                   Fsqd
_refine_ls_R_factor_all                            0.0748
_refine_ls_R_factor_gt                             0.0719
_refine_ls_wR_factor_ref                           0.2032
_refine_ls_wR_factor_gt                            0.2003
_refine_ls_number_restraints                       1
_refine_ls_hydrogen_treatment                      constr
_refine_ls_number_reflns                           10347
_refine_ls_number_parameters                       793
_refine_ls_goodness_of_fit_ref                     1.067
_refine_ls_weighting_scheme                        calc
_refine_ls_weighting_details
          'w = 1/[\s^2^(Fo^2^)+(0.1161P)^2^+67.9093P] where P=(Fo^2^+2Fc^2^)/3'
_atom_sites_solution_hydrogens                     geom
_atom_sites_solution_primary                       direct
_atom_sites_solution_secondary                     difmap
_refine_ls_shift/su_max                            0.001
_refine_diff_density_max                           2.87
_refine_diff_density_min                          -1.66
_refine_ls_extinction_method                       none
_refine_ls_extinction_coef                         ?

loop_
_atom_type_symbol
_atom_type_description
_atom_type_scat_dispersion_real
_atom_type_scat_dispersion_imag
_atom_type_scat_source
  'C' 'C'  0.0000 0.0000 
;
International Tables for Crystallography
(Vol. C, Tables 4.2.6.8 and 6.1.1.4)
;
  'H' 'H'  0.0000 0.0000 
;
International Tables for Crystallography
(Vol. C, Table 6.1.1.4)
;
  'N' 'N'  0.0000 0.0000 
;
International Tables for Crystallography
(Vol. C, Tables 4.2.6.8 and 6.1.1.4)
;
  'Ni' 'Ni'  0.0000 0.0000 
;
International Tables for Crystallography
(Vol. C, Tables 4.2.6.8 and 6.1.1.4)
;
  'S' 'S'  0.0000 0.0000 
;
International Tables for Crystallography
(Vol. C, Tables 4.2.6.8 and 6.1.1.4)
;
  'Cl' 'Cl'  0.0000 0.0000 
;
International Tables for Crystallography
(Vol. C, Tables 4.2.6.8 and 6.1.1.4)
;

#==============================================================================
# start Validation Reply Form
_vrf_DIFMX01_5b 
; 
PROBLEM: The maximum difference density is > 0.1*ZMAX*1.00 
RESPONSE: When observed closely the electron density appears to be near to the metal centres. Thus, such residual density is likely not from unaccounted atom types.
; 
_vrf_PLAT097_5b 
; 
PROBLEM: Large Reported Max.  (Positive) Residual Density       2.87 eA-3  
RESPONSE: When observed closely the electron density appears to be near to the metal centres. Thus, such residual density is likely not from unaccounted atom types.
; 
_vrf_PLAT971_5b 
; 
PROBLEM: Check Calcd Residual Density  0.99A From     Ni2       2.89 eA-3  
RESPONSE: When observed closely the electron density appears to be near to the metal centres. Thus, such residual density is likely not from unaccounted atom types.
; 
# end Validation Reply Form
#==============================================================================
# ATOMIC COORDINATES AND THERMAL PARAMETERS

loop_
 _atom_site_label
 _atom_site_type_symbol
 _atom_site_fract_x
 _atom_site_fract_y
 _atom_site_fract_z
 _atom_site_U_iso_or_equiv
 _atom_site_adp_type
 _atom_site_occupancy
 _atom_site_site_symmetry_order  
 _atom_site_calc_flag
 _atom_site_refinement_flags_posn
 _atom_site_refinement_flags_adp
 _atom_site_refinement_flags_occupancy
 _atom_site_disorder_assembly
 _atom_site_disorder_group
Ni1 Ni 0.77433(2) 0.42326(4) 0.65736(2) 0.02864(16) Uani 1 1 d . . . . .
Ni2 Ni 0.73019(2) 0.25036(4) 0.61832(2) 0.03354(17) Uani 1 1 d . . . . .
Cl1 Cl 0.75258(9) -0.06850(15) 0.56020(6) 0.0828(5) Uani 1 1 d . . . . .
Cl2 Cl 0.65377(14) 0.04489(16) 0.55848(10) 0.1244(11) Uani 1 1 d . . . . .
Cl3 Cl 0.69614(12) -0.07313(16) 0.62916(6) 0.1066(9) Uani 1 1 d . . . . .
S1 S 0.57408(5) 0.12937(13) 0.71579(5) 0.0619(4) Uani 1 1 d . . . . .
S2 S 0.78438(5) 0.23708(10) 0.81048(4) 0.0432(3) Uani 1 1 d . . . . .
N1 N 0.84413(13) 0.3859(3) 0.66439(10) 0.0292(7) Uani 1 1 d . . . . .
N2 N 0.78829(13) 0.4809(2) 0.61187(10) 0.0285(7) Uani 1 1 d . . . . .
N3 N 0.70756(13) 0.4728(3) 0.65362(10) 0.0300(7) Uani 1 1 d . . . . .
N4 N 0.76326(14) 0.3804(3) 0.70622(11) 0.0328(7) Uani 1 1 d . . . . .
N5 N 0.78598(14) 0.1779(3) 0.64213(11) 0.0353(8) Uani 1 1 d . . . . .
N6 N 0.76313(14) 0.2851(3) 0.57641(11) 0.0326(7) Uani 1 1 d . . . . .
N7 N 0.67141(14) 0.3103(3) 0.59038(11) 0.0311(7) Uani 1 1 d . . . . .
N8 N 0.69451(15) 0.2018(3) 0.65643(12) 0.0374(8) Uani 1 1 d . . . . .
C1 C 0.70175(16) 0.5630(3) 0.58981(12) 0.0274(8) Uani 1 1 d . . . . .
C2 C 0.75627(16) 0.5416(3) 0.58484(12) 0.0282(8) Uani 1 1 d . . . . .
C3 C 0.79244(16) 0.5788(3) 0.55861(12) 0.0298(8) Uani 1 1 d . . . . .
H3 H 0.7828 0.6218 0.5370 0.036 Uiso 1 1 calc R U . . .
C4 C 0.84359(17) 0.5400(3) 0.57098(13) 0.0319(8) Uani 1 1 d . . . . .
H4 H 0.8746 0.5518 0.5593 0.038 Uiso 1 1 calc R U . . .
C5 C 0.84036(16) 0.4782(3) 0.60518(12) 0.0288(8) Uani 1 1 d . . . . .
C6 C 0.87503(16) 0.4213(3) 0.63758(12) 0.0279(8) Uani 1 1 d . . . . .
C7 C 0.93075(16) 0.3994(3) 0.65334(13) 0.0311(8) Uani 1 1 d . . . . .
H7 H 0.9609 0.4135 0.6409 0.037 Uiso 1 1 calc R U . . .
C8 C 0.93160(16) 0.3528(3) 0.69084(12) 0.0294(8) Uani 1 1 d . . . . .
H8 H 0.9626 0.3305 0.7082 0.035 Uiso 1 1 calc R U . . .
C9 C 0.87610(16) 0.3455(3) 0.69793(12) 0.0287(8) Uani 1 1 d . . . . .
C10 C 0.85303(16) 0.3163(3) 0.73307(12) 0.0307(8) Uani 1 1 d . . . . .
C11 C 0.79718(16) 0.3302(3) 0.73656(13) 0.0317(8) Uani 1 1 d . . . . .
C12 C 0.76283(17) 0.3067(3) 0.76683(13) 0.0343(9) Uani 1 1 d . . . . .
C13 C 0.71105(17) 0.3475(3) 0.75368(13) 0.0349(9) Uani 1 1 d . . . . .
H13 H 0.6812 0.3450 0.7674 0.042 Uiso 1 1 calc R U . . .
C14 C 0.71299(16) 0.3933(3) 0.71555(12) 0.0311(8) Uani 1 1 d . . . . .
C15 C 0.67863(16) 0.4508(3) 0.68361(12) 0.0297(8) Uani 1 1 d . . . . .
C16 C 0.62615(16) 0.4933(3) 0.67291(12) 0.0295(8) Uani 1 1 d . . . . .
H16 H 0.5976 0.4896 0.6879 0.035 Uiso 1 1 calc R U . . .
C17 C 0.62519(16) 0.5413(3) 0.63584(12) 0.0292(8) Uani 1 1 d . . . . .
H17 H 0.5956 0.5753 0.6215 0.035 Uiso 1 1 calc R U . . .
C18 C 0.67734(16) 0.5295(3) 0.62347(12) 0.0272(8) Uani 1 1 d . . . . .
C19 C 0.66964(16) 0.6293(3) 0.55948(12) 0.0294(8) Uani 1 1 d . . . . .
C20 C 0.66581(18) 0.6112(3) 0.51727(13) 0.0358(9) Uani 1 1 d . . . . .
H20 H 0.6824 0.5567 0.5083 0.043 Uiso 1 1 calc R U . . .
C21 C 0.63726(19) 0.6744(4) 0.48888(15) 0.0447(11) Uani 1 1 d . . . . .
H21 H 0.6343 0.6616 0.4609 0.054 Uiso 1 1 calc R U . . .
C22 C 0.61320(19) 0.7563(4) 0.50188(16) 0.0458(12) Uani 1 1 d . . . . .
H22 H 0.5943 0.7987 0.4827 0.055 Uiso 1 1 calc R U . . .
C23 C 0.61727(18) 0.7752(3) 0.54324(16) 0.0421(11) Uani 1 1 d . . . . .
H23 H 0.6015 0.8309 0.5519 0.051 Uiso 1 1 calc R U . . .
C24 C 0.64483(16) 0.7116(3) 0.57223(14) 0.0341(9) Uani 1 1 d . . . . .
H24 H 0.6467 0.7242 0.6001 0.041 Uiso 1 1 calc R U . . .
C25 C 0.89232(16) 0.2781(3) 0.76871(12) 0.0316(8) Uani 1 1 d . . . . .
C26 C 0.92456(16) 0.1976(3) 0.76451(13) 0.0317(8) Uani 1 1 d . . . . .
H26 H 0.9210 0.1657 0.7394 0.038 Uiso 1 1 calc R U . . .
C27 C 0.96209(17) 0.1647(3) 0.79768(14) 0.0371(10) Uani 1 1 d . . . . .
H27 H 0.9835 0.1108 0.7948 0.044 Uiso 1 1 calc R U . . .
C28 C 0.96755(17) 0.2121(4) 0.83499(14) 0.0422(11) Uani 1 1 d . . . . .
H28 H 0.9924 0.1896 0.8573 0.051 Uiso 1 1 calc R U . . .
C29 C 0.93632(18) 0.2926(4) 0.83925(13) 0.0437(11) Uani 1 1 d . . . . .
H29 H 0.9403 0.3243 0.8644 0.052 Uiso 1 1 calc R U . . .
C30 C 0.89903(18) 0.3269(4) 0.80631(13) 0.0380(10) Uani 1 1 d . . . . .
H30 H 0.8786 0.3821 0.8092 0.046 Uiso 1 1 calc R U . . .
C31 C 0.84947(16) 0.2009(3) 0.59374(13) 0.0310(8) Uani 1 1 d . . . . .
C32 C 0.81427(17) 0.2643(3) 0.56798(13) 0.0301(8) Uani 1 1 d . . . . .
C33 C 0.81639(17) 0.3114(3) 0.52889(12) 0.0302(8) Uani 1 1 d . . . . .
H33 H 0.8462 0.3114 0.5151 0.036 Uiso 1 1 calc R U . . .
C34 C 0.76741(17) 0.3556(3) 0.51593(12) 0.0319(8) Uani 1 1 d . . . . .
H34 H 0.7580 0.3915 0.4920 0.038 Uiso 1 1 calc R U . . .
C35 C 0.73291(17) 0.3367(3) 0.54603(12) 0.0304(8) Uani 1 1 d . . . . .
C36 C 0.67655(17) 0.3485(3) 0.55358(12) 0.0298(8) Uani 1 1 d . . . . .
C37 C 0.62328(17) 0.3759(3) 0.53394(13) 0.0329(9) Uani 1 1 d . . . . .
H37 H 0.6144 0.4058 0.5085 0.040 Uiso 1 1 calc R U . . .
C38 C 0.58705(17) 0.3499(3) 0.55981(13) 0.0323(8) Uani 1 1 d . . . . .
H38 H 0.5493 0.3584 0.5547 0.039 Uiso 1 1 calc R U . . .
C39 C 0.61826(17) 0.3074(3) 0.59601(13) 0.0326(9) Uani 1 1 d . . . . .
C40 C 0.60227(18) 0.2562(3) 0.63024(14) 0.0343(9) Uani 1 1 d . . . . .
C41 C 0.63965(17) 0.2054(3) 0.65993(14) 0.0363(9) Uani 1 1 d . . . . .
C42 C 0.63464(18) 0.1443(4) 0.69518(15) 0.0426(11) Uani 1 1 d . . . . .
C43 C 0.68580(18) 0.1050(4) 0.70960(15) 0.0405(10) Uani 1 1 d . . . . .
H43 H 0.6945 0.0628 0.7316 0.049 Uiso 1 1 calc R U . . .
C44 C 0.72248(17) 0.1414(3) 0.68447(14) 0.0368(9) Uani 1 1 d . . . . .
C45 C 0.77916(17) 0.1276(3) 0.67597(14) 0.0341(9) Uani 1 1 d . . . . .
C46 C 0.82738(18) 0.0747(3) 0.68886(14) 0.0363(9) Uani 1 1 d . . . . .
H46 H 0.8345 0.0344 0.7117 0.044 Uiso 1 1 calc R U . . .
C47 C 0.86250(18) 0.0942(3) 0.66099(13) 0.0353(9) Uani 1 1 d . . . . .
H47 H 0.8975 0.0692 0.6620 0.042 Uiso 1 1 calc R U . . .
C48 C 0.83544(17) 0.1593(3) 0.63064(13) 0.0321(8) Uani 1 1 d . . . . .
C49 C 0.90102(16) 0.1701(3) 0.58025(12) 0.0310(8) Uani 1 1 d . . . . .
C50 C 0.93654(18) 0.2370(4) 0.56709(14) 0.0374(9) Uani 1 1 d . . . . .
H50 H 0.9287 0.3026 0.5676 0.045 Uiso 1 1 calc R U . . .
C51 C 0.98367(18) 0.2060(4) 0.55315(14) 0.0448(11) Uani 1 1 d . . . . .
H51 H 1.0073 0.2511 0.5446 0.054 Uiso 1 1 calc R U . . .
C52 C 0.99569(18) 0.1083(4) 0.55187(14) 0.0448(11) Uani 1 1 d . . . . .
H52 H 1.0272 0.0877 0.5425 0.054 Uiso 1 1 calc R U . . .
C53 C 0.96069(19) 0.0423(4) 0.56453(14) 0.0433(11) Uani 1 1 d . . . . .
H53 H 0.9686 -0.0232 0.5636 0.052 Uiso 1 1 calc R U . . .
C54 C 0.91365(18) 0.0720(3) 0.57879(13) 0.0353(9) Uani 1 1 d . . . . .
H54 H 0.8905 0.0263 0.5874 0.042 Uiso 1 1 calc R U . . .
C55 C 0.54233(17) 0.2514(3) 0.63046(14) 0.0354(9) Uani 1 1 d . . . . .
C56 C 0.51140(18) 0.3349(3) 0.63152(14) 0.0381(10) Uani 1 1 d . . . . .
H56 H 0.5285 0.3949 0.6338 0.046 Uiso 1 1 calc R U . . .
C57 C 0.45453(18) 0.3288(4) 0.62916(15) 0.0440(11) Uani 1 1 d . . . . .
H57 H 0.4339 0.3847 0.6299 0.053 Uiso 1 1 calc R U . . .
C58 C 0.4291(2) 0.2396(4) 0.62576(15) 0.0491(13) Uani 1 1 d . . . . .
H58 H 0.3912 0.2357 0.6239 0.059 Uiso 1 1 calc R U . . .
C59 C 0.4593(2) 0.1569(4) 0.62511(17) 0.0530(13) Uani 1 1 d . . . . .
H59 H 0.4420 0.0971 0.6231 0.064 Uiso 1 1 calc R U . . .
C60 C 0.51605(19) 0.1621(4) 0.62742(16) 0.0446(11) Uani 1 1 d . . . . .
H60 H 0.5364 0.1057 0.6269 0.054 Uiso 1 1 calc R U . . .
C61 C 0.5990(2) 0.0920(5) 0.76858(19) 0.0618(17) Uani 1 1 d . . . . .
H61A H 0.5680 0.0776 0.7821 0.074 Uiso 1 1 calc R U . . .
H61B H 0.6204 0.0335 0.7684 0.074 Uiso 1 1 calc R U . . .
C62 C 0.63285(19) 0.1671(4) 0.79207(16) 0.0501(13) Uani 1 1 d . . . . .
H62 H 0.6174 0.2274 0.7949 0.060 Uiso 1 1 calc R U . . .
C63 C 0.6848(2) 0.1523(4) 0.80943(16) 0.0510(13) Uani 1 1 d . . . . .
H63 H 0.6991 0.0908 0.8069 0.061 Uiso 1 1 calc R U . . .
C64 C 0.72159(19) 0.2246(5) 0.83213(15) 0.0501(13) Uani 1 1 d . . . . .
H64A H 0.7307 0.2053 0.8607 0.060 Uiso 1 1 calc R U . . .
H64B H 0.7030 0.2864 0.8311 0.060 Uiso 1 1 calc R U . . .
C65 C 0.7140(4) -0.0025(5) 0.5900(2) 0.096(3) Uani 1 1 d . . . . .
H65 H 0.7363 0.0518 0.6024 0.115 Uiso 1 1 calc R U . . .
C66 C 0.4948(6) 0.3665(6) 0.7585(4) 0.050(4) Uani 0.5 1 d D . P A -1
H66 H 0.4847 0.3374 0.7833 0.060 Uiso 0.5 1 calc R U P A -1
Cl7 Cl 0.5528(3) 0.4455(6) 0.7746(3) 0.083(2) Uani 0.5 1 d . . P A -1
Cl8 Cl 0.4402(3) 0.4252(5) 0.7342(2) 0.0440(12) Uani 0.5 1 d . . P A -1
Cl9 Cl 0.51666(15) 0.2812(3) 0.73233(12) 0.0778(9) Uani 0.5 1 d D . P A -1
C67 C 1.0336(7) 0.5170(11) 0.5143(6) 0.087(4) Uani 0.5 1 d . . P B -1
H67 H 1.0690 0.4838 0.5204 0.104 Uiso 0.5 1 calc R U P B -1
Cl4 Cl 0.9921(4) 0.4698(5) 0.5482(4) 0.140(4) Uani 0.5 1 d . . P B -1
Cl5 Cl 1.0101(3) 0.5008(8) 0.4626(3) 0.146(4) Uani 0.5 1 d . . P B -1
Cl6 Cl 1.04606(17) 0.6389(2) 0.52637(11) 0.0724(9) Uani 0.5 1 d . . P B -1

loop_
 _atom_site_aniso_label
 _atom_site_aniso_U_11
 _atom_site_aniso_U_22
 _atom_site_aniso_U_33
 _atom_site_aniso_U_23
 _atom_site_aniso_U_13
 _atom_site_aniso_U_12
Ni1 0.0208(3) 0.0375(3) 0.0278(3) 0.0060(2) 0.0049(2) 0.00466(19)
Ni2 0.0266(3) 0.0395(3) 0.0363(3) 0.0096(2) 0.0102(2) 0.0048(2)
Cl1 0.0974(14) 0.0921(13) 0.0645(10) 0.0032(9) 0.0302(9) -0.0133(10)
Cl2 0.176(3) 0.0684(12) 0.158(2) 0.0238(14) 0.113(2) 0.0089(14)
Cl3 0.172(2) 0.0998(14) 0.0603(10) -0.0229(9) 0.0554(12) -0.0768(15)
S1 0.0269(6) 0.0991(12) 0.0604(8) 0.0404(8) 0.0093(5) -0.0065(6)
S2 0.0283(5) 0.0650(8) 0.0374(6) 0.0204(5) 0.0086(4) 0.0106(5)
N1 0.0238(16) 0.0361(18) 0.0276(16) 0.0050(14) 0.0043(13) 0.0023(13)
N2 0.0208(15) 0.0334(17) 0.0304(17) 0.0013(14) 0.0022(13) 0.0023(13)
N3 0.0255(16) 0.0353(18) 0.0290(17) 0.0055(14) 0.0042(13) 0.0046(14)
N4 0.0230(16) 0.043(2) 0.0324(17) 0.0063(15) 0.0043(13) 0.0066(14)
N5 0.0295(17) 0.0389(19) 0.0387(19) 0.0067(16) 0.0090(15) 0.0010(15)
N6 0.0284(17) 0.0338(18) 0.0368(18) 0.0023(15) 0.0088(14) 0.0028(14)
N7 0.0281(17) 0.0339(17) 0.0332(17) 0.0045(14) 0.0107(14) 0.0001(14)
N8 0.0294(18) 0.041(2) 0.042(2) 0.0099(16) 0.0074(15) 0.0042(15)
C1 0.0241(18) 0.0294(19) 0.0273(19) -0.0019(15) 0.0001(15) 0.0001(15)
C2 0.0254(19) 0.0303(19) 0.0284(19) -0.0004(15) 0.0025(15) -0.0008(15)
C3 0.0270(19) 0.034(2) 0.0280(19) 0.0031(15) 0.0035(15) -0.0026(15)
C4 0.0273(19) 0.036(2) 0.034(2) 0.0016(17) 0.0078(16) -0.0057(16)
C5 0.0279(19) 0.0312(19) 0.0277(19) -0.0009(16) 0.0054(15) -0.0020(15)
C6 0.0247(19) 0.032(2) 0.0272(19) -0.0014(15) 0.0056(15) 0.0003(15)
C7 0.0226(18) 0.037(2) 0.035(2) -0.0013(17) 0.0082(16) 0.0006(16)
C8 0.0218(18) 0.036(2) 0.0306(19) 0.0009(16) 0.0034(15) 0.0035(15)
C9 0.0248(18) 0.034(2) 0.0278(19) 0.0012(16) 0.0049(15) 0.0018(15)
C10 0.0251(19) 0.038(2) 0.0282(19) 0.0027(16) 0.0018(15) 0.0038(16)
C11 0.0244(19) 0.040(2) 0.030(2) 0.0063(17) 0.0029(15) 0.0055(16)
C12 0.030(2) 0.045(2) 0.0280(19) 0.0092(17) 0.0055(16) 0.0059(18)
C13 0.027(2) 0.048(2) 0.032(2) 0.0072(18) 0.0105(16) 0.0042(18)
C14 0.0258(19) 0.037(2) 0.030(2) 0.0029(17) 0.0024(15) 0.0050(16)
C15 0.0264(19) 0.034(2) 0.0292(19) 0.0025(16) 0.0060(15) 0.0033(16)
C16 0.0231(18) 0.036(2) 0.0301(19) 0.0008(16) 0.0065(15) 0.0023(16)
C17 0.0228(18) 0.0320(19) 0.032(2) 0.0006(16) 0.0013(15) 0.0039(15)
C18 0.0256(18) 0.0282(19) 0.0271(18) 0.0016(15) 0.0020(15) 0.0021(15)
C19 0.0267(19) 0.0304(19) 0.031(2) 0.0040(16) 0.0044(15) -0.0034(15)
C20 0.034(2) 0.041(2) 0.032(2) 0.0045(18) 0.0052(17) -0.0029(18)
C21 0.039(2) 0.059(3) 0.035(2) 0.013(2) 0.0026(19) -0.003(2)
C22 0.033(2) 0.052(3) 0.050(3) 0.026(2) 0.002(2) 0.002(2)
C23 0.031(2) 0.036(2) 0.060(3) 0.013(2) 0.008(2) 0.0029(18)
C24 0.0272(19) 0.035(2) 0.040(2) 0.0041(18) 0.0042(17) -0.0009(17)
C25 0.0217(18) 0.045(2) 0.0275(19) 0.0049(17) 0.0030(15) -0.0009(16)
C26 0.0228(18) 0.037(2) 0.035(2) 0.0059(17) 0.0027(16) -0.0012(16)
C27 0.0223(19) 0.043(2) 0.043(2) 0.0131(19) -0.0004(17) -0.0069(17)
C28 0.0221(19) 0.064(3) 0.038(2) 0.019(2) -0.0018(17) -0.010(2)
C29 0.032(2) 0.073(3) 0.026(2) 0.003(2) 0.0030(17) -0.018(2)
C30 0.030(2) 0.051(3) 0.033(2) 0.0010(19) 0.0068(17) -0.0027(19)
C31 0.0264(19) 0.033(2) 0.034(2) -0.0048(16) 0.0060(16) -0.0015(16)
C32 0.0280(19) 0.0304(19) 0.033(2) -0.0022(16) 0.0074(16) -0.0008(16)
C33 0.0297(19) 0.033(2) 0.0293(19) -0.0042(16) 0.0082(15) -0.0043(16)
C34 0.035(2) 0.033(2) 0.0276(19) -0.0009(16) 0.0052(16) -0.0040(17)
C35 0.033(2) 0.0273(19) 0.032(2) -0.0031(16) 0.0079(16) -0.0026(16)
C36 0.030(2) 0.0290(19) 0.031(2) -0.0010(16) 0.0065(16) -0.0016(16)
C37 0.033(2) 0.036(2) 0.029(2) 0.0005(16) 0.0023(16) -0.0012(17)
C38 0.0264(19) 0.037(2) 0.033(2) 0.0011(17) 0.0014(16) -0.0023(16)
C39 0.031(2) 0.034(2) 0.034(2) 0.0034(17) 0.0076(16) 0.0003(16)
C40 0.029(2) 0.037(2) 0.038(2) 0.0028(17) 0.0086(17) -0.0025(16)
C41 0.027(2) 0.044(2) 0.040(2) 0.0095(19) 0.0094(17) 0.0012(18)
C42 0.030(2) 0.050(3) 0.050(3) 0.015(2) 0.0096(19) -0.0034(19)
C43 0.034(2) 0.045(2) 0.043(2) 0.017(2) 0.0078(19) -0.0009(19)
C44 0.027(2) 0.042(2) 0.041(2) 0.0082(19) 0.0060(17) 0.0021(17)
C45 0.029(2) 0.036(2) 0.037(2) 0.0069(18) 0.0076(17) 0.0015(17)
C46 0.031(2) 0.038(2) 0.040(2) 0.0085(18) 0.0064(18) 0.0023(17)
C47 0.029(2) 0.041(2) 0.035(2) 0.0019(18) 0.0054(17) 0.0014(17)
C48 0.029(2) 0.032(2) 0.037(2) -0.0008(17) 0.0090(16) 0.0017(16)
C49 0.0226(18) 0.044(2) 0.0259(18) -0.0028(17) 0.0016(15) 0.0019(16)
C50 0.029(2) 0.048(2) 0.036(2) -0.0040(19) 0.0060(17) -0.0038(18)
C51 0.027(2) 0.070(3) 0.038(2) -0.002(2) 0.0061(18) -0.006(2)
C52 0.028(2) 0.073(3) 0.034(2) 0.001(2) 0.0055(18) 0.013(2)
C53 0.037(2) 0.058(3) 0.035(2) 0.006(2) 0.0059(19) 0.018(2)
C54 0.030(2) 0.046(2) 0.029(2) 0.0023(17) 0.0051(16) 0.0063(18)
C55 0.026(2) 0.044(2) 0.036(2) 0.0099(18) 0.0046(17) -0.0018(17)
C56 0.030(2) 0.045(2) 0.040(2) 0.0066(19) 0.0062(18) -0.0029(18)
C57 0.029(2) 0.060(3) 0.042(2) 0.012(2) 0.0057(18) 0.004(2)
C58 0.028(2) 0.076(4) 0.041(3) 0.017(2) 0.0009(19) -0.010(2)
C59 0.039(3) 0.057(3) 0.059(3) 0.017(3) -0.004(2) -0.019(2)
C60 0.034(2) 0.045(3) 0.052(3) 0.010(2) -0.002(2) -0.0090(19)
C61 0.037(3) 0.087(4) 0.064(3) 0.041(3) 0.018(2) 0.003(3)
C62 0.029(2) 0.075(4) 0.050(3) 0.034(3) 0.018(2) 0.010(2)
C63 0.038(2) 0.073(3) 0.046(3) 0.032(3) 0.020(2) 0.017(2)
C64 0.034(2) 0.080(4) 0.040(2) 0.025(3) 0.014(2) 0.019(2)
C65 0.165(9) 0.065(4) 0.070(4) -0.022(4) 0.058(5) -0.057(5)
C66 0.045(8) 0.046(5) 0.056(11) 0.028(5) 0.005(7) -0.024(6)
Cl7 0.086(5) 0.065(4) 0.080(5) 0.024(3) -0.038(3) -0.042(3)
Cl8 0.0325(15) 0.051(3) 0.051(2) -0.0078(17) 0.0137(17) -0.0039(17)
Cl9 0.0648(19) 0.091(2) 0.079(2) 0.0050(19) 0.0153(16) 0.0028(18)
C67 0.088(11) 0.070(9) 0.103(12) -0.005(8) 0.016(9) 0.011(8)
Cl4 0.153(7) 0.061(2) 0.244(10) -0.032(4) 0.148(7) -0.039(3)
Cl5 0.073(3) 0.200(10) 0.165(7) -0.119(7) 0.024(4) -0.028(5)
Cl6 0.101(3) 0.0511(15) 0.0687(19) 0.0063(14) 0.0238(18) -0.0036(16)

#==============================================================================
_computing_data_collection                         HKL2000
_computing_cell_refinement                         HKL2000
_computing_data_reduction                          HKL2000
_computing_structure_solution
                                      'SHELXT Version 2014/4 (Sheldrick, 2014)'
_computing_structure_refinement
                                      'SHELXL Version 2014/7 (Sheldrick, 2008)'
_computing_publication_material
                                          'CrystalStructure 4.2 (Rigaku, 2015)'
_computing_molecular_graphics                     'CrystalStructure 4.2'

#==============================================================================
# MOLECULAR GEOMETRY

_geom_special_details
;
 All esds (except the esd in the dihedral angle between two l.s. planes)
 are estimated using the full covariance matrix.  The cell esds are taken
 into account individually in the estimation of esds in distances, angles
 and torsion angles; correlations between esds in cell parameters are only
 used when they are defined by crystal symmetry.  An approximate (isotropic)
 treatment of cell esds is used for estimating esds involving l.s. planes.
;

loop_
 _geom_bond_atom_site_label_1
 _geom_bond_atom_site_label_2
 _geom_bond_distance
 _geom_bond_site_symmetry_2
 _geom_bond_publ_flag
Ni1 N3 1.776(3) . ?
Ni1 N4 1.782(4) . ?
Ni1 N1 1.782(3) . ?
Ni1 N2 1.784(3) . ?
Ni1 Ni2 2.8494(8) . ?
Ni2 N5 1.781(4) . ?
Ni2 N8 1.784(4) . ?
Ni2 N6 1.785(4) . ?
Ni2 N7 1.792(3) . ?
Cl1 C65 1.739(8) . ?
Cl2 C65 1.795(11) . ?
Cl3 C65 1.737(7) . ?
S1 C42 1.759(5) . ?
S1 C61 1.824(6) . ?
S2 C12 1.742(4) . ?
S2 C64 1.824(5) . ?
N1 C6 1.354(5) . ?
N1 C9 1.369(5) . ?
N2 C5 1.345(5) . ?
N2 C2 1.377(5) . ?
N3 C15 1.350(5) . ?
N3 C18 1.385(5) . ?
N4 C14 1.343(5) . ?
N4 C11 1.383(5) . ?
N5 C45 1.350(6) . ?
N5 C48 1.366(5) . ?
N6 C35 1.352(5) . ?
N6 C32 1.372(5) . ?
N7 C36 1.350(5) . ?
N7 C39 1.360(5) . ?
N8 C44 1.351(6) . ?
N8 C41 1.384(5) . ?
C1 C2 1.419(5) . ?
C1 C18 1.428(6) . ?
C1 C19 1.487(5) . ?
C2 C3 1.441(6) . ?
C3 C4 1.374(6) . ?
C3 H3 0.9300 . ?
C4 C5 1.430(6) . ?
C4 H4 0.9300 . ?
C5 C6 1.482(5) . ?
C6 C7 1.424(5) . ?
C7 C8 1.393(6) . ?
C7 H7 0.9300 . ?
C8 C9 1.436(5) . ?
C8 H8 0.9300 . ?
C9 C10 1.434(6) . ?
C10 C11 1.420(6) . ?
C10 C25 1.493(5) . ?
C11 C12 1.453(6) . ?
C12 C13 1.403(6) . ?
C13 C14 1.417(6) . ?
C13 H13 0.9300 . ?
C14 C15 1.474(6) . ?
C15 C16 1.417(5) . ?
C16 C17 1.389(6) . ?
C16 H16 0.9300 . ?
C17 C18 1.427(5) . ?
C17 H17 0.9300 . ?
C19 C24 1.393(6) . ?
C19 C20 1.403(6) . ?
C20 C21 1.387(6) . ?
C20 H20 0.9300 . ?
C21 C22 1.383(8) . ?
C21 H21 0.9300 . ?
C22 C23 1.377(8) . ?
C22 H22 0.9300 . ?
C23 C24 1.393(6) . ?
C23 H23 0.9300 . ?
C24 H24 0.9300 . ?
C25 C26 1.392(6) . ?
C25 C30 1.399(6) . ?
C26 C27 1.390(6) . ?
C26 H26 0.9300 . ?
C27 C28 1.382(7) . ?
C27 H27 0.9300 . ?
C28 C29 1.378(8) . ?
C28 H28 0.9300 . ?
C29 C30 1.388(6) . ?
C29 H29 0.9300 . ?
C30 H30 0.9300 . ?
C31 C32 1.417(6) . ?
C31 C48 1.441(6) . ?
C31 C49 1.483(5) . ?
C32 C33 1.454(6) . ?
C33 C34 1.363(6) . ?
C33 H33 0.9300 . ?
C34 C35 1.438(6) . ?
C34 H34 0.9300 . ?
C35 C36 1.467(6) . ?
C36 C37 1.422(6) . ?
C37 C38 1.386(6) . ?
C37 H37 0.9300 . ?
C38 C39 1.437(6) . ?
C38 H38 0.9300 . ?
C39 C40 1.444(6) . ?
C40 C41 1.418(6) . ?
C40 C55 1.487(6) . ?
C41 C42 1.461(6) . ?
C42 C43 1.388(6) . ?
C43 C44 1.421(6) . ?
C43 H43 0.9300 . ?
C44 C45 1.489(6) . ?
C45 C46 1.405(6) . ?
C46 C47 1.394(6) . ?
C46 H46 0.9300 . ?
C47 C48 1.428(6) . ?
C47 H47 0.9300 . ?
C49 C50 1.395(6) . ?
C49 C54 1.397(6) . ?
C50 C51 1.392(6) . ?
C50 H50 0.9300 . ?
C51 C52 1.388(8) . ?
C51 H51 0.9300 . ?
C52 C53 1.372(8) . ?
C52 H52 0.9300 . ?
C53 C54 1.389(6) . ?
C53 H53 0.9300 . ?
C54 H54 0.9300 . ?
C55 C56 1.390(7) . ?
C55 C60 1.394(6) . ?
C56 C57 1.400(6) . ?
C56 H56 0.9300 . ?
C57 C58 1.384(8) . ?
C57 H57 0.9300 . ?
C58 C59 1.371(8) . ?
C58 H58 0.9300 . ?
C59 C60 1.397(7) . ?
C59 H59 0.9300 . ?
C60 H60 0.9300 . ?
C61 C62 1.473(9) . ?
C61 H61A 0.9700 . ?
C61 H61B 0.9700 . ?
C62 C63 1.335(7) . ?
C62 H62 0.9300 . ?
C63 C64 1.471(9) . ?
C63 H63 0.9300 . ?
C64 H64A 0.9700 . ?
C64 H64B 0.9700 . ?
C65 H65 0.9800 . ?
C66 Cl9 1.610(10) . ?
C66 Cl8 1.664(18) . ?
C66 Cl7 1.814(16) . ?
C66 H66 0.9800 . ?
C67 Cl5 1.72(2) . ?
C67 Cl6 1.750(16) . ?
C67 Cl4 1.77(2) . ?
C67 H67 0.9800 . ?

loop_
 _geom_angle_atom_site_label_1
 _geom_angle_atom_site_label_2
 _geom_angle_atom_site_label_3
 _geom_angle
 _geom_angle_site_symmetry_1
 _geom_angle_site_symmetry_3
 _geom_angle_publ_flag
N3 Ni1 N4 84.83(15) . . ?
N3 Ni1 N1 173.30(17) . . ?
N4 Ni1 N1 94.44(15) . . ?
N3 Ni1 N2 94.43(15) . . ?
N4 Ni1 N2 172.36(17) . . ?
N1 Ni1 N2 85.41(15) . . ?
N3 Ni1 Ni2 90.60(12) . . ?
N4 Ni1 Ni2 91.38(13) . . ?
N1 Ni1 Ni2 96.08(12) . . ?
N2 Ni1 Ni2 96.23(11) . . ?
N5 Ni2 N8 85.17(16) . . ?
N5 Ni2 N6 94.15(16) . . ?
N8 Ni2 N6 172.52(18) . . ?
N5 Ni2 N7 172.75(17) . . ?
N8 Ni2 N7 94.70(16) . . ?
N6 Ni2 N7 85.04(15) . . ?
N5 Ni2 Ni1 93.61(12) . . ?
N8 Ni2 Ni1 101.27(13) . . ?
N6 Ni2 Ni1 86.21(12) . . ?
N7 Ni2 Ni1 93.53(12) . . ?
C42 S1 C61 103.2(2) . . ?
C12 S2 C64 102.3(2) . . ?
C6 N1 C9 111.3(3) . . ?
C6 N1 Ni1 116.8(3) . . ?
C9 N1 Ni1 129.9(3) . . ?
C5 N2 C2 112.0(3) . . ?
C5 N2 Ni1 116.8(3) . . ?
C2 N2 Ni1 130.3(3) . . ?
C15 N3 C18 111.4(3) . . ?
C15 N3 Ni1 117.6(3) . . ?
C18 N3 Ni1 130.9(3) . . ?
C14 N4 C11 112.1(3) . . ?
C14 N4 Ni1 116.8(3) . . ?
C11 N4 Ni1 131.0(3) . . ?
C45 N5 C48 112.0(4) . . ?
C45 N5 Ni2 117.4(3) . . ?
C48 N5 Ni2 130.5(3) . . ?
C35 N6 C32 112.1(3) . . ?
C35 N6 Ni2 116.7(3) . . ?
C32 N6 Ni2 131.1(3) . . ?
C36 N7 C39 111.9(3) . . ?
C36 N7 Ni2 117.0(3) . . ?
C39 N7 Ni2 129.6(3) . . ?
C44 N8 C41 111.3(4) . . ?
C44 N8 Ni2 117.3(3) . . ?
C41 N8 Ni2 130.8(3) . . ?
C2 C1 C18 123.8(4) . . ?
C2 C1 C19 117.6(4) . . ?
C18 C1 C19 118.4(3) . . ?
N2 C2 C1 120.6(4) . . ?
N2 C2 C3 105.0(3) . . ?
C1 C2 C3 133.9(4) . . ?
C4 C3 C2 108.4(4) . . ?
C4 C3 H3 125.8 . . ?
C2 C3 H3 125.8 . . ?
C3 C4 C5 107.4(4) . . ?
C3 C4 H4 126.3 . . ?
C5 C4 H4 126.3 . . ?
N2 C5 C4 107.1(3) . . ?
N2 C5 C6 110.6(3) . . ?
C4 C5 C6 141.8(4) . . ?
N1 C6 C7 107.6(3) . . ?
N1 C6 C5 110.0(3) . . ?
C7 C6 C5 141.9(4) . . ?
C8 C7 C6 107.1(3) . . ?
C8 C7 H7 126.5 . . ?
C6 C7 H7 126.5 . . ?
C7 C8 C9 107.7(3) . . ?
C7 C8 H8 126.1 . . ?
C9 C8 H8 126.1 . . ?
N1 C9 C10 121.0(3) . . ?
N1 C9 C8 106.3(3) . . ?
C10 C9 C8 132.3(4) . . ?
C11 C10 C9 123.5(4) . . ?
C11 C10 C25 120.0(4) . . ?
C9 C10 C25 116.2(3) . . ?
N4 C11 C10 119.5(4) . . ?
N4 C11 C12 104.8(3) . . ?
C10 C11 C12 135.6(4) . . ?
C13 C12 C11 107.9(3) . . ?
C13 C12 S2 128.1(3) . . ?
C11 C12 S2 124.0(3) . . ?
C12 C13 C14 106.9(4) . . ?
C12 C13 H13 126.5 . . ?
C14 C13 H13 126.5 . . ?
N4 C14 C13 108.3(3) . . ?
N4 C14 C15 110.8(4) . . ?
C13 C14 C15 140.9(4) . . ?
N3 C15 C16 107.5(3) . . ?
N3 C15 C14 109.5(3) . . ?
C16 C15 C14 143.1(4) . . ?
C17 C16 C15 107.4(3) . . ?
C17 C16 H16 126.3 . . ?
C15 C16 H16 126.3 . . ?
C16 C17 C18 108.3(3) . . ?
C16 C17 H17 125.9 . . ?
C18 C17 H17 125.9 . . ?
N3 C18 C17 105.4(3) . . ?
N3 C18 C1 119.7(3) . . ?
C17 C18 C1 134.9(4) . . ?
C24 C19 C20 119.1(4) . . ?
C24 C19 C1 121.0(4) . . ?
C20 C19 C1 119.9(4) . . ?
C21 C20 C19 120.0(4) . . ?
C21 C20 H20 120.0 . . ?
C19 C20 H20 120.0 . . ?
C22 C21 C20 120.4(5) . . ?
C22 C21 H21 119.8 . . ?
C20 C21 H21 119.8 . . ?
C23 C22 C21 119.9(4) . . ?
C23 C22 H22 120.0 . . ?
C21 C22 H22 120.0 . . ?
C22 C23 C24 120.5(5) . . ?
C22 C23 H23 119.7 . . ?
C24 C23 H23 119.7 . . ?
C23 C24 C19 120.0(4) . . ?
C23 C24 H24 120.0 . . ?
C19 C24 H24 120.0 . . ?
C26 C25 C30 119.3(4) . . ?
C26 C25 C10 121.0(4) . . ?
C30 C25 C10 119.6(4) . . ?
C27 C26 C25 120.3(4) . . ?
C27 C26 H26 119.9 . . ?
C25 C26 H26 119.9 . . ?
C28 C27 C26 120.0(4) . . ?
C28 C27 H27 120.0 . . ?
C26 C27 H27 120.0 . . ?
C29 C28 C27 120.1(4) . . ?
C29 C28 H28 119.9 . . ?
C27 C28 H28 119.9 . . ?
C28 C29 C30 120.6(4) . . ?
C28 C29 H29 119.7 . . ?
C30 C29 H29 119.7 . . ?
C29 C30 C25 119.7(5) . . ?
C29 C30 H30 120.2 . . ?
C25 C30 H30 120.2 . . ?
C32 C31 C48 123.0(4) . . ?
C32 C31 C49 118.2(4) . . ?
C48 C31 C49 118.6(4) . . ?
N6 C32 C31 120.3(4) . . ?
N6 C32 C33 104.9(4) . . ?
C31 C32 C33 134.5(4) . . ?
C34 C33 C32 108.6(4) . . ?
C34 C33 H33 125.7 . . ?
C32 C33 H33 125.7 . . ?
C33 C34 C35 107.5(4) . . ?
C33 C34 H34 126.2 . . ?
C35 C34 H34 126.2 . . ?
N6 C35 C34 106.8(4) . . ?
N6 C35 C36 111.0(3) . . ?
C34 C35 C36 142.0(4) . . ?
N7 C36 C37 107.2(4) . . ?
N7 C36 C35 110.1(3) . . ?
C37 C36 C35 142.1(4) . . ?
C38 C37 C36 107.2(4) . . ?
C38 C37 H37 126.4 . . ?
C36 C37 H37 126.4 . . ?
C37 C38 C39 107.8(4) . . ?
C37 C38 H38 126.1 . . ?
C39 C38 H38 126.1 . . ?
N7 C39 C38 105.9(3) . . ?
N7 C39 C40 121.3(4) . . ?
C38 C39 C40 132.2(4) . . ?
C41 C40 C39 123.5(4) . . ?
C41 C40 C55 120.8(4) . . ?
C39 C40 C55 115.5(4) . . ?
N8 C41 C40 119.8(4) . . ?
N8 C41 C42 105.1(4) . . ?
C40 C41 C42 134.9(4) . . ?
C43 C42 C41 107.8(4) . . ?
C43 C42 S1 127.6(4) . . ?
C41 C42 S1 124.5(3) . . ?
C42 C43 C44 107.3(4) . . ?
C42 C43 H43 126.4 . . ?
C44 C43 H43 126.4 . . ?
N8 C44 C43 108.3(4) . . ?
N8 C44 C45 110.0(4) . . ?
C43 C44 C45 141.2(4) . . ?
N5 C45 C46 107.6(4) . . ?
N5 C45 C44 110.0(4) . . ?
C46 C45 C44 142.2(4) . . ?
C47 C46 C45 106.9(4) . . ?
C47 C46 H46 126.5 . . ?
C45 C46 H46 126.5 . . ?
C46 C47 C48 108.3(4) . . ?
C46 C47 H47 125.9 . . ?
C48 C47 H47 125.9 . . ?
N5 C48 C47 105.2(4) . . ?
N5 C48 C31 120.8(4) . . ?
C47 C48 C31 133.9(4) . . ?
C50 C49 C54 118.6(4) . . ?
C50 C49 C31 121.4(4) . . ?
C54 C49 C31 119.9(4) . . ?
C51 C50 C49 120.4(5) . . ?
C51 C50 H50 119.8 . . ?
C49 C50 H50 119.8 . . ?
C52 C51 C50 120.4(5) . . ?
C52 C51 H51 119.8 . . ?
C50 C51 H51 119.8 . . ?
C53 C52 C51 119.4(4) . . ?
C53 C52 H52 120.3 . . ?
C51 C52 H52 120.3 . . ?
C52 C53 C54 121.0(5) . . ?
C52 C53 H53 119.5 . . ?
C54 C53 H53 119.5 . . ?
C53 C54 C49 120.3(4) . . ?
C53 C54 H54 119.8 . . ?
C49 C54 H54 119.8 . . ?
C56 C55 C60 119.2(4) . . ?
C56 C55 C40 121.2(4) . . ?
C60 C55 C40 119.6(4) . . ?
C55 C56 C57 120.1(4) . . ?
C55 C56 H56 119.9 . . ?
C57 C56 H56 119.9 . . ?
C58 C57 C56 119.9(5) . . ?
C58 C57 H57 120.0 . . ?
C56 C57 H57 120.0 . . ?
C59 C58 C57 120.3(4) . . ?
C59 C58 H58 119.9 . . ?
C57 C58 H58 119.9 . . ?
C58 C59 C60 120.3(5) . . ?
C58 C59 H59 119.9 . . ?
C60 C59 H59 119.9 . . ?
C55 C60 C59 120.2(5) . . ?
C55 C60 H60 119.9 . . ?
C59 C60 H60 119.9 . . ?
C62 C61 S1 112.0(4) . . ?
C62 C61 H61A 109.2 . . ?
S1 C61 H61A 109.2 . . ?
C62 C61 H61B 109.2 . . ?
S1 C61 H61B 109.2 . . ?
H61A C61 H61B 107.9 . . ?
C63 C62 C61 122.8(6) . . ?
C63 C62 H62 118.6 . . ?
C61 C62 H62 118.6 . . ?
C62 C63 C64 125.8(6) . . ?
C62 C63 H63 117.1 . . ?
C64 C63 H63 117.1 . . ?
C63 C64 S2 111.2(4) . . ?
C63 C64 H64A 109.4 . . ?
S2 C64 H64A 109.4 . . ?
C63 C64 H64B 109.4 . . ?
S2 C64 H64B 109.4 . . ?
H64A C64 H64B 108.0 . . ?
Cl3 C65 Cl1 110.9(5) . . ?
Cl3 C65 Cl2 110.3(5) . . ?
Cl1 C65 Cl2 110.3(4) . . ?
Cl3 C65 H65 108.4 . . ?
Cl1 C65 H65 108.4 . . ?
Cl2 C65 H65 108.4 . . ?
Cl9 C66 Cl8 114.8(9) . . ?
Cl9 C66 Cl7 106.2(8) . . ?
Cl8 C66 Cl7 112.7(5) . . ?
Cl9 C66 H66 107.6 . . ?
Cl8 C66 H66 107.6 . . ?
Cl7 C66 H66 107.6 . . ?
Cl5 C67 Cl6 111.7(10) . . ?
Cl5 C67 Cl4 116.2(11) . . ?
Cl6 C67 Cl4 108.2(9) . . ?
Cl5 C67 H67 106.8 . . ?
Cl6 C67 H67 106.8 . . ?
Cl4 C67 H67 106.8 . . ?

loop_
 _geom_torsion_atom_site_label_1
 _geom_torsion_atom_site_label_2
 _geom_torsion_atom_site_label_3
 _geom_torsion_atom_site_label_4
 _geom_torsion
 _geom_torsion_site_symmetry_1
 _geom_torsion_site_symmetry_2
 _geom_torsion_site_symmetry_3
 _geom_torsion_site_symmetry_4
 _geom_torsion_publ_flag
N4 Ni1 N1 C6 -166.6(3) . . . . ?
N2 Ni1 N1 C6 5.7(3) . . . . ?
Ni2 Ni1 N1 C6 101.5(3) . . . . ?
N4 Ni1 N1 C9 -4.3(4) . . . . ?
N2 Ni1 N1 C9 168.1(4) . . . . ?
Ni2 Ni1 N1 C9 -96.1(4) . . . . ?
N3 Ni1 N2 C5 168.5(3) . . . . ?
N1 Ni1 N2 C5 -4.7(3) . . . . ?
Ni2 Ni1 N2 C5 -100.4(3) . . . . ?
N3 Ni1 N2 C2 -0.1(4) . . . . ?
N1 Ni1 N2 C2 -173.4(4) . . . . ?
Ni2 Ni1 N2 C2 91.0(4) . . . . ?
N4 Ni1 N3 C15 -6.1(3) . . . . ?
N2 Ni1 N3 C15 -178.5(3) . . . . ?
Ni2 Ni1 N3 C15 85.2(3) . . . . ?
N4 Ni1 N3 C18 176.9(4) . . . . ?
N2 Ni1 N3 C18 4.5(4) . . . . ?
Ni2 Ni1 N3 C18 -91.8(4) . . . . ?
N3 Ni1 N4 C14 6.7(3) . . . . ?
N1 Ni1 N4 C14 180.0(3) . . . . ?
Ni2 Ni1 N4 C14 -83.8(3) . . . . ?
N3 Ni1 N4 C11 -177.2(4) . . . . ?
N1 Ni1 N4 C11 -3.9(4) . . . . ?
Ni2 Ni1 N4 C11 92.3(4) . . . . ?
N8 Ni2 N5 C45 -3.2(3) . . . . ?
N6 Ni2 N5 C45 -175.7(3) . . . . ?
Ni1 Ni2 N5 C45 97.9(3) . . . . ?
N8 Ni2 N5 C48 172.9(4) . . . . ?
N6 Ni2 N5 C48 0.3(4) . . . . ?
Ni1 Ni2 N5 C48 -86.1(4) . . . . ?
N5 Ni2 N6 C35 173.8(3) . . . . ?
N7 Ni2 N6 C35 1.0(3) . . . . ?
Ni1 Ni2 N6 C35 -92.8(3) . . . . ?
N5 Ni2 N6 C32 -2.3(4) . . . . ?
N7 Ni2 N6 C32 -175.1(4) . . . . ?
Ni1 Ni2 N6 C32 91.0(4) . . . . ?
N8 Ni2 N7 C36 -170.8(3) . . . . ?
N6 Ni2 N7 C36 1.7(3) . . . . ?
Ni1 Ni2 N7 C36 87.6(3) . . . . ?
N8 Ni2 N7 C39 -5.9(4) . . . . ?
N6 Ni2 N7 C39 166.6(4) . . . . ?
Ni1 Ni2 N7 C39 -107.5(4) . . . . ?
N5 Ni2 N8 C44 2.3(4) . . . . ?
N7 Ni2 N8 C44 175.0(4) . . . . ?
Ni1 Ni2 N8 C44 -90.4(4) . . . . ?
N5 Ni2 N8 C41 -168.5(5) . . . . ?
N7 Ni2 N8 C41 4.2(5) . . . . ?
Ni1 Ni2 N8 C41 98.7(4) . . . . ?
C5 N2 C2 C1 -172.7(4) . . . . ?
Ni1 N2 C2 C1 -3.6(6) . . . . ?
C5 N2 C2 C3 0.8(4) . . . . ?
Ni1 N2 C2 C3 169.8(3) . . . . ?
C18 C1 C2 N2 3.9(6) . . . . ?
C19 C1 C2 N2 179.9(3) . . . . ?
C18 C1 C2 C3 -167.3(4) . . . . ?
C19 C1 C2 C3 8.7(7) . . . . ?
N2 C2 C3 C4 -0.3(4) . . . . ?
C1 C2 C3 C4 171.9(4) . . . . ?
C2 C3 C4 C5 -0.2(5) . . . . ?
C2 N2 C5 C4 -0.9(5) . . . . ?
Ni1 N2 C5 C4 -171.6(3) . . . . ?
C2 N2 C5 C6 173.5(3) . . . . ?
Ni1 N2 C5 C6 2.9(4) . . . . ?
C3 C4 C5 N2 0.7(5) . . . . ?
C3 C4 C5 C6 -170.9(5) . . . . ?
C9 N1 C6 C7 2.7(5) . . . . ?
Ni1 N1 C6 C7 168.2(3) . . . . ?
C9 N1 C6 C5 -170.9(3) . . . . ?
Ni1 N1 C6 C5 -5.3(4) . . . . ?
N2 C5 C6 N1 1.5(5) . . . . ?
C4 C5 C6 N1 172.9(5) . . . . ?
N2 C5 C6 C7 -168.5(5) . . . . ?
C4 C5 C6 C7 2.9(10) . . . . ?
N1 C6 C7 C8 -1.9(5) . . . . ?
C5 C6 C7 C8 168.3(5) . . . . ?
C6 C7 C8 C9 0.4(5) . . . . ?
C6 N1 C9 C10 170.7(4) . . . . ?
Ni1 N1 C9 C10 7.6(6) . . . . ?
C6 N1 C9 C8 -2.4(5) . . . . ?
Ni1 N1 C9 C8 -165.5(3) . . . . ?
C7 C8 C9 N1 1.1(5) . . . . ?
C7 C8 C9 C10 -170.9(4) . . . . ?
N1 C9 C10 C11 -2.7(6) . . . . ?
C8 C9 C10 C11 168.3(4) . . . . ?
N1 C9 C10 C25 -176.8(4) . . . . ?
C8 C9 C10 C25 -5.7(7) . . . . ?
C14 N4 C11 C10 -175.5(4) . . . . ?
Ni1 N4 C11 C10 8.3(6) . . . . ?
C14 N4 C11 C12 2.6(5) . . . . ?
Ni1 N4 C11 C12 -173.7(3) . . . . ?
C9 C10 C11 N4 -4.8(7) . . . . ?
C25 C10 C11 N4 169.1(4) . . . . ?
C9 C10 C11 C12 178.0(5) . . . . ?
C25 C10 C11 C12 -8.2(8) . . . . ?
N4 C11 C12 C13 -2.4(5) . . . . ?
C10 C11 C12 C13 175.2(5) . . . . ?
N4 C11 C12 S2 176.3(3) . . . . ?
C10 C11 C12 S2 -6.2(8) . . . . ?
C64 S2 C12 C13 3.8(5) . . . . ?
C64 S2 C12 C11 -174.5(4) . . . . ?
C11 C12 C13 C14 1.4(5) . . . . ?
S2 C12 C13 C14 -177.2(4) . . . . ?
C11 N4 C14 C13 -1.8(5) . . . . ?
Ni1 N4 C14 C13 175.1(3) . . . . ?
C11 N4 C14 C15 177.4(4) . . . . ?
Ni1 N4 C14 C15 -5.8(5) . . . . ?
C12 C13 C14 N4 0.1(5) . . . . ?
C12 C13 C14 C15 -178.6(5) . . . . ?
C18 N3 C15 C16 1.0(5) . . . . ?
Ni1 N3 C15 C16 -176.6(3) . . . . ?
C18 N3 C15 C14 -178.2(3) . . . . ?
Ni1 N3 C15 C14 4.3(5) . . . . ?
N4 C14 C15 N3 1.0(5) . . . . ?
C13 C14 C15 N3 179.7(5) . . . . ?
N4 C14 C15 C16 -177.6(5) . . . . ?
C13 C14 C15 C16 1.0(11) . . . . ?
N3 C15 C16 C17 -0.3(5) . . . . ?
C14 C15 C16 C17 178.3(6) . . . . ?
C15 C16 C17 C18 -0.4(5) . . . . ?
C15 N3 C18 C17 -1.2(5) . . . . ?
Ni1 N3 C18 C17 175.9(3) . . . . ?
C15 N3 C18 C1 177.8(4) . . . . ?
Ni1 N3 C18 C1 -5.0(6) . . . . ?
C16 C17 C18 N3 1.0(4) . . . . ?
C16 C17 C18 C1 -177.9(4) . . . . ?
C2 C1 C18 N3 0.2(6) . . . . ?
C19 C1 C18 N3 -175.8(3) . . . . ?
C2 C1 C18 C17 178.9(4) . . . . ?
C19 C1 C18 C17 2.9(7) . . . . ?
C2 C1 C19 C24 -125.7(4) . . . . ?
C18 C1 C19 C24 50.5(5) . . . . ?
C2 C1 C19 C20 51.8(5) . . . . ?
C18 C1 C19 C20 -132.0(4) . . . . ?
C24 C19 C20 C21 -0.5(6) . . . . ?
C1 C19 C20 C21 -178.1(4) . . . . ?
C19 C20 C21 C22 1.1(7) . . . . ?
C20 C21 C22 C23 -0.4(7) . . . . ?
C21 C22 C23 C24 -0.9(7) . . . . ?
C22 C23 C24 C19 1.5(7) . . . . ?
C20 C19 C24 C23 -0.8(6) . . . . ?
C1 C19 C24 C23 176.8(4) . . . . ?
C11 C10 C25 C26 126.5(4) . . . . ?
C9 C10 C25 C26 -59.2(6) . . . . ?
C11 C10 C25 C30 -56.9(6) . . . . ?
C9 C10 C25 C30 117.4(4) . . . . ?
C30 C25 C26 C27 1.6(6) . . . . ?
C10 C25 C26 C27 178.1(4) . . . . ?
C25 C26 C27 C28 -0.1(6) . . . . ?
C26 C27 C28 C29 -0.8(6) . . . . ?
C27 C28 C29 C30 0.1(7) . . . . ?
C28 C29 C30 C25 1.3(7) . . . . ?
C26 C25 C30 C29 -2.1(6) . . . . ?
C10 C25 C30 C29 -178.7(4) . . . . ?
C35 N6 C32 C31 -172.3(4) . . . . ?
Ni2 N6 C32 C31 4.0(6) . . . . ?
C35 N6 C32 C33 2.3(5) . . . . ?
Ni2 N6 C32 C33 178.6(3) . . . . ?
C48 C31 C32 N6 -3.3(6) . . . . ?
C49 C31 C32 N6 171.6(4) . . . . ?
C48 C31 C32 C33 -176.0(4) . . . . ?
C49 C31 C32 C33 -1.0(7) . . . . ?
N6 C32 C33 C34 -0.8(4) . . . . ?
C31 C32 C33 C34 172.6(4) . . . . ?
C32 C33 C34 C35 -0.8(5) . . . . ?
C32 N6 C35 C34 -2.8(5) . . . . ?
Ni2 N6 C35 C34 -179.7(3) . . . . ?
C32 N6 C35 C36 173.6(3) . . . . ?
Ni2 N6 C35 C36 -3.3(4) . . . . ?
C33 C34 C35 N6 2.1(5) . . . . ?
C33 C34 C35 C36 -172.4(5) . . . . ?
C39 N7 C36 C37 2.1(5) . . . . ?
Ni2 N7 C36 C37 169.6(3) . . . . ?
C39 N7 C36 C35 -171.3(3) . . . . ?
Ni2 N7 C36 C35 -3.8(4) . . . . ?
N6 C35 C36 N7 4.3(5) . . . . ?
C34 C35 C36 N7 178.8(5) . . . . ?
N6 C35 C36 C37 -165.3(5) . . . . ?
C34 C35 C36 C37 9.1(10) . . . . ?
N7 C36 C37 C38 -1.8(5) . . . . ?
C35 C36 C37 C38 168.0(5) . . . . ?
C36 C37 C38 C39 0.9(5) . . . . ?
C36 N7 C39 C38 -1.5(5) . . . . ?
Ni2 N7 C39 C38 -167.0(3) . . . . ?
C36 N7 C39 C40 170.5(4) . . . . ?
Ni2 N7 C39 C40 4.9(6) . . . . ?
C37 C38 C39 N7 0.3(5) . . . . ?
C37 C38 C39 C40 -170.4(5) . . . . ?
N7 C39 C40 C41 -0.5(7) . . . . ?
C38 C39 C40 C41 169.0(5) . . . . ?
N7 C39 C40 C55 -174.6(4) . . . . ?
C38 C39 C40 C55 -5.1(7) . . . . ?
C44 N8 C41 C40 -172.8(4) . . . . ?
Ni2 N8 C41 C40 -1.6(7) . . . . ?
C44 N8 C41 C42 3.1(5) . . . . ?
Ni2 N8 C41 C42 174.3(4) . . . . ?
C39 C40 C41 N8 -1.1(7) . . . . ?
C55 C40 C41 N8 172.7(4) . . . . ?
C39 C40 C41 C42 -175.5(5) . . . . ?
C55 C40 C41 C42 -1.7(8) . . . . ?
N8 C41 C42 C43 -2.3(6) . . . . ?
C40 C41 C42 C43 172.7(5) . . . . ?
N8 C41 C42 S1 175.4(4) . . . . ?
C40 C41 C42 S1 -9.6(9) . . . . ?
C61 S1 C42 C43 20.6(6) . . . . ?
C61 S1 C42 C41 -156.6(5) . . . . ?
C41 C42 C43 C44 0.7(6) . . . . ?
S1 C42 C43 C44 -176.8(4) . . . . ?
C41 N8 C44 C43 -2.7(6) . . . . ?
Ni2 N8 C44 C43 -175.3(3) . . . . ?
C41 N8 C44 C45 171.5(4) . . . . ?
Ni2 N8 C44 C45 -1.0(5) . . . . ?
C42 C43 C44 N8 1.1(6) . . . . ?
C42 C43 C44 C45 -170.2(6) . . . . ?
C48 N5 C45 C46 2.1(5) . . . . ?
Ni2 N5 C45 C46 178.8(3) . . . . ?
C48 N5 C45 C44 -173.5(4) . . . . ?
Ni2 N5 C45 C44 3.2(5) . . . . ?
N8 C44 C45 N5 -1.4(6) . . . . ?
C43 C44 C45 N5 169.9(6) . . . . ?
N8 C44 C45 C46 -174.5(6) . . . . ?
C43 C44 C45 C46 -3.2(12) . . . . ?
N5 C45 C46 C47 -1.0(5) . . . . ?
C44 C45 C46 C47 172.2(6) . . . . ?
C45 C46 C47 C48 -0.3(5) . . . . ?
C45 N5 C48 C47 -2.2(5) . . . . ?
Ni2 N5 C48 C47 -178.4(3) . . . . ?
C45 N5 C48 C31 176.1(4) . . . . ?
Ni2 N5 C48 C31 -0.1(6) . . . . ?
C46 C47 C48 N5 1.5(5) . . . . ?
C46 C47 C48 C31 -176.5(5) . . . . ?
C32 C31 C48 N5 1.5(6) . . . . ?
C49 C31 C48 N5 -173.4(4) . . . . ?
C32 C31 C48 C47 179.2(4) . . . . ?
C49 C31 C48 C47 4.2(7) . . . . ?
C32 C31 C49 C50 49.6(6) . . . . ?
C48 C31 C49 C50 -135.2(4) . . . . ?
C32 C31 C49 C54 -127.5(4) . . . . ?
C48 C31 C49 C54 47.7(5) . . . . ?
C54 C49 C50 C51 -0.5(6) . . . . ?
C31 C49 C50 C51 -177.6(4) . . . . ?
C49 C50 C51 C52 0.5(7) . . . . ?
C50 C51 C52 C53 -0.1(7) . . . . ?
C51 C52 C53 C54 -0.3(7) . . . . ?
C52 C53 C54 C49 0.4(7) . . . . ?
C50 C49 C54 C53 0.1(6) . . . . ?
C31 C49 C54 C53 177.3(4) . . . . ?
C41 C40 C55 C56 125.8(5) . . . . ?
C39 C40 C55 C56 -60.0(6) . . . . ?
C41 C40 C55 C60 -57.6(6) . . . . ?
C39 C40 C55 C60 116.7(5) . . . . ?
C60 C55 C56 C57 -0.6(7) . . . . ?
C40 C55 C56 C57 176.1(4) . . . . ?
C55 C56 C57 C58 0.0(7) . . . . ?
C56 C57 C58 C59 0.7(8) . . . . ?
C57 C58 C59 C60 -0.7(8) . . . . ?
C56 C55 C60 C59 0.6(7) . . . . ?
C40 C55 C60 C59 -176.2(5) . . . . ?
C58 C59 C60 C55 0.1(8) . . . . ?
C42 S1 C61 C62 62.8(5) . . . . ?
S1 C61 C62 C63 -120.8(5) . . . . ?
C61 C62 C63 C64 177.9(4) . . . . ?
C62 C63 C64 S2 -124.7(4) . . . . ?
C12 S2 C64 C63 77.3(4) . . . . ?

#==============================================================================

#==============================================================================
# Additional structures and associated data_? identifiers
# should be added at this point if there is more than one 
# structure analysis in the CIF.

_shelx_res_file
;

    shelxl.res created by SHELXL-2014/7


TITL Template texray.inf
CELL  0.80000 24.76800 13.84760 33.00650 90.000 99.576 90.000
ZERR  8 0.00020 0.00010 0.00030 0.000 0.000 0.000
LATT 7
SYMM    -X,    +Y, 1/2-Z
SFAC C H N NI S CL
DISP C  0.004  0.002  9.49
DISP N  0.008  0.004  19.35
DISP Ni 0.306  1.376  6204.76
DISP S 0.151  0.157  707.80
UNIT 528 336 64 16 16 48
SHEL 99999.000000 0.825066
L.S. 30
FMAP 2
PLAN -25
WPDB -2
HTAB
BOND $H
CONF
LIST 4
TEMP 23.0
ACTA
DFIX 1.7700 0.0200 C66 Cl9
WGHT    0.116100   67.909302
FVAR       0.13210
NI1   4    0.774335    0.423260    0.657364    11.00000    0.02084    0.03755 =
         0.02781    0.00598    0.00488    0.00466
NI2   4    0.730187    0.250365    0.618325    11.00000    0.02656    0.03951 =
         0.03625    0.00961    0.01023    0.00484
CL1   6    0.752580   -0.068505    0.560199    11.00000    0.09744    0.09211 =
         0.06452    0.00324    0.03022   -0.01328
CL2   6    0.653772    0.044888    0.558484    11.00000    0.17624    0.06837 =
         0.15780    0.02384    0.11273    0.00886
CL3   6    0.696137   -0.073133    0.629165    11.00000    0.17210    0.09978 =
         0.06032   -0.02293    0.05540   -0.07681
S1    5    0.574078    0.129373    0.715791    11.00000    0.02685    0.09906 =
         0.06043    0.04043    0.00926   -0.00652
S2    5    0.784383    0.237080    0.810485    11.00000    0.02827    0.06505 =
         0.03736    0.02044    0.00859    0.01063
N1    3    0.844131    0.385888    0.664395    11.00000    0.02384    0.03615 =
         0.02759    0.00498    0.00427    0.00228
N2    3    0.788288    0.480863    0.611873    11.00000    0.02083    0.03344 =
         0.03044    0.00128    0.00218    0.00233
N3    3    0.707558    0.472831    0.653623    11.00000    0.02547    0.03527 =
         0.02902    0.00554    0.00416    0.00460
N4    3    0.763257    0.380400    0.706223    11.00000    0.02300    0.04288 =
         0.03241    0.00627    0.00425    0.00658
N5    3    0.785976    0.177873    0.642127    11.00000    0.02947    0.03889 =
         0.03867    0.00667    0.00903    0.00099
N6    3    0.763129    0.285053    0.576415    11.00000    0.02843    0.03376 =
         0.03677    0.00235    0.00882    0.00280
N7    3    0.671412    0.310258    0.590383    11.00000    0.02806    0.03389 =
         0.03325    0.00451    0.01066    0.00012
N8    3    0.694508    0.201845    0.656428    11.00000    0.02943    0.04115 =
         0.04219    0.00993    0.00741    0.00419
C1    1    0.701749    0.563028    0.589808    11.00000    0.02406    0.02941 =
         0.02732   -0.00188    0.00012    0.00008
C2    1    0.756273    0.541595    0.584836    11.00000    0.02535    0.03028 =
         0.02841   -0.00036    0.00248   -0.00084
C3    1    0.792441    0.578825    0.558607    11.00000    0.02699    0.03398 =
         0.02804    0.00311    0.00350   -0.00264
AFIX  43
H3    2    0.782806    0.621838    0.536973    11.00000   -1.20000
AFIX   0
C4    1    0.843594    0.539997    0.570977    11.00000    0.02730    0.03567 =
         0.03377    0.00163    0.00784   -0.00572
AFIX  43
H4    2    0.874602    0.551774    0.559259    11.00000   -1.20000
AFIX   0
C5    1    0.840356    0.478171    0.605177    11.00000    0.02794    0.03116 =
         0.02769   -0.00095    0.00542   -0.00203
C6    1    0.875031    0.421274    0.637581    11.00000    0.02467    0.03215 =
         0.02723   -0.00136    0.00556    0.00032
C7    1    0.930748    0.399378    0.653337    11.00000    0.02263    0.03684 =
         0.03491   -0.00128    0.00824    0.00062
AFIX  43
H7    2    0.960883    0.413504    0.640925    11.00000   -1.20000
AFIX   0
C8    1    0.931598    0.352822    0.690836    11.00000    0.02177    0.03557 =
         0.03056    0.00095    0.00343    0.00353
AFIX  43
H8    2    0.962552    0.330477    0.708169    11.00000   -1.20000
AFIX   0
C9    1    0.876095    0.345517    0.697933    11.00000    0.02477    0.03362 =
         0.02783    0.00122    0.00485    0.00179
C10   1    0.853030    0.316278    0.733069    11.00000    0.02514    0.03781 =
         0.02824    0.00267    0.00182    0.00382
C11   1    0.797176    0.330193    0.736556    11.00000    0.02437    0.03975 =
         0.03048    0.00625    0.00287    0.00552
C12   1    0.762830    0.306652    0.766825    11.00000    0.02987    0.04536 =
         0.02796    0.00918    0.00553    0.00588
C13   1    0.711055    0.347505    0.753680    11.00000    0.02657    0.04830 =
         0.03188    0.00718    0.01049    0.00420
AFIX  43
H13   2    0.681165    0.345022    0.767374    11.00000   -1.20000
AFIX   0
C14   1    0.712990    0.393279    0.715552    11.00000    0.02583    0.03719 =
         0.02967    0.00285    0.00244    0.00499
C15   1    0.678634    0.450808    0.683609    11.00000    0.02644    0.03398 =
         0.02925    0.00251    0.00595    0.00326
C16   1    0.626146    0.493260    0.672911    11.00000    0.02309    0.03621 =
         0.03006    0.00083    0.00649    0.00230
AFIX  43
H16   2    0.597598    0.489637    0.687932    11.00000   -1.20000
AFIX   0
C17   1    0.625192    0.541297    0.635845    11.00000    0.02282    0.03196 =
         0.03179    0.00061    0.00134    0.00394
AFIX  43
H17   2    0.595646    0.575292    0.621549    11.00000   -1.20000
AFIX   0
C18   1    0.677336    0.529516    0.623474    11.00000    0.02557    0.02822 =
         0.02713    0.00161    0.00201    0.00212
C19   1    0.669639    0.629316    0.559484    11.00000    0.02671    0.03042 =
         0.03106    0.00402    0.00436   -0.00338
C20   1    0.665809    0.611176    0.517274    11.00000    0.03409    0.04114 =
         0.03197    0.00448    0.00521   -0.00293
AFIX  43
H20   2    0.682423    0.556746    0.508334    11.00000   -1.20000
AFIX   0
C21   1    0.637264    0.674369    0.488882    11.00000    0.03885    0.05935 =
         0.03477    0.01315    0.00256   -0.00308
AFIX  43
H21   2    0.634287    0.661553    0.460940    11.00000   -1.20000
AFIX   0
C22   1    0.613197    0.756336    0.501881    11.00000    0.03338    0.05181 =
         0.05044    0.02613    0.00216    0.00176
AFIX  43
H22   2    0.594282    0.798663    0.482708    11.00000   -1.20000
AFIX   0
C23   1    0.617269    0.775215    0.543237    11.00000    0.03087    0.03585 =
         0.05961    0.01297    0.00765    0.00290
AFIX  43
H23   2    0.601488    0.830860    0.551876    11.00000   -1.20000
AFIX   0
C24   1    0.644833    0.711643    0.572231    11.00000    0.02719    0.03499 =
         0.03957    0.00411    0.00420   -0.00092
AFIX  43
H24   2    0.646678    0.724161    0.600110    11.00000   -1.20000
AFIX   0
C25   1    0.892320    0.278129    0.768706    11.00000    0.02172    0.04510 =
         0.02750    0.00492    0.00304   -0.00088
C26   1    0.924556    0.197605    0.764511    11.00000    0.02281    0.03680 =
         0.03471    0.00585    0.00265   -0.00122
AFIX  43
H26   2    0.920970    0.165689    0.739415    11.00000   -1.20000
AFIX   0
C27   1    0.962088    0.164696    0.797679    11.00000    0.02230    0.04344 =
         0.04346    0.01306   -0.00037   -0.00695
AFIX  43
H27   2    0.983515    0.110796    0.794771    11.00000   -1.20000
AFIX   0
C28   1    0.967553    0.212109    0.834987    11.00000    0.02209    0.06415 =
         0.03795    0.01943   -0.00175   -0.00977
AFIX  43
H28   2    0.992368    0.189607    0.857258    11.00000   -1.20000
AFIX   0
C29   1    0.936319    0.292627    0.839252    11.00000    0.03164    0.07300 =
         0.02590    0.00261    0.00297   -0.01764
AFIX  43
H29   2    0.940251    0.324284    0.864422    11.00000   -1.20000
AFIX   0
C30   1    0.899031    0.326918    0.806311    11.00000    0.02993    0.05142 =
         0.03321    0.00100    0.00683   -0.00271
AFIX  43
H30   2    0.878604    0.382078    0.809232    11.00000   -1.20000
AFIX   0
C31   1    0.849473    0.200924    0.593737    11.00000    0.02645    0.03303 =
         0.03378   -0.00481    0.00599   -0.00154
C32   1    0.814274    0.264330    0.567984    11.00000    0.02803    0.03038 =
         0.03261   -0.00222    0.00745   -0.00084
C33   1    0.816394    0.311411    0.528893    11.00000    0.02969    0.03260 =
         0.02934   -0.00422    0.00817   -0.00433
AFIX  43
H33   2    0.846183    0.311354    0.515061    11.00000   -1.20000
AFIX   0
C34   1    0.767415    0.355620    0.515931    11.00000    0.03508    0.03290 =
         0.02763   -0.00090    0.00517   -0.00398
AFIX  43
H34   2    0.758009    0.391505    0.491979    11.00000   -1.20000
AFIX   0
C35   1    0.732906    0.336684    0.546034    11.00000    0.03252    0.02729 =
         0.03216   -0.00314    0.00792   -0.00255
C36   1    0.676550    0.348501    0.553581    11.00000    0.02971    0.02899 =
         0.03124   -0.00101    0.00645   -0.00162
C37   1    0.623277    0.375948    0.533935    11.00000    0.03290    0.03641 =
         0.02857    0.00051    0.00228   -0.00122
AFIX  43
H37   2    0.614398    0.405831    0.508464    11.00000   -1.20000
AFIX   0
C38   1    0.587048    0.349878    0.559813    11.00000    0.02643    0.03670 =
         0.03252    0.00111    0.00142   -0.00232
AFIX  43
H38   2    0.549279    0.358374    0.554671    11.00000   -1.20000
AFIX   0
C39   1    0.618263    0.307375    0.596008    11.00000    0.03070    0.03396 =
         0.03387    0.00336    0.00758    0.00032
C40   1    0.602269    0.256238    0.630241    11.00000    0.02911    0.03667 =
         0.03827    0.00276    0.00863   -0.00250
C41   1    0.639646    0.205410    0.659926    11.00000    0.02682    0.04367 =
         0.03983    0.00947    0.00938    0.00120
C42   1    0.634641    0.144257    0.695183    11.00000    0.02956    0.04956 =
         0.04965    0.01529    0.00965   -0.00345
C43   1    0.685801    0.105041    0.709600    11.00000    0.03376    0.04516 =
         0.04310    0.01657    0.00781   -0.00091
AFIX  43
H43   2    0.694459    0.062801    0.731628    11.00000   -1.20000
AFIX   0
C44   1    0.722484    0.141392    0.684466    11.00000    0.02704    0.04238 =
         0.04124    0.00818    0.00601    0.00210
C45   1    0.779165    0.127648    0.675969    11.00000    0.02906    0.03637 =
         0.03745    0.00693    0.00762    0.00152
C46   1    0.827383    0.074742    0.688864    11.00000    0.03125    0.03795 =
         0.03995    0.00852    0.00643    0.00228
AFIX  43
H46   2    0.834502    0.034404    0.711656    11.00000   -1.20000
AFIX   0
C47   1    0.862497    0.094244    0.660988    11.00000    0.02936    0.04106 =
         0.03544    0.00194    0.00536    0.00139
AFIX  43
H47   2    0.897534    0.069208    0.661976    11.00000   -1.20000
AFIX   0
C48   1    0.835443    0.159285    0.630636    11.00000    0.02855    0.03210 =
         0.03697   -0.00084    0.00903    0.00171
C49   1    0.901024    0.170132    0.580248    11.00000    0.02255    0.04353 =
         0.02593   -0.00277    0.00157    0.00186
C50   1    0.936542    0.236970    0.567093    11.00000    0.02858    0.04764 =
         0.03622   -0.00403    0.00597   -0.00380
AFIX  43
H50   2    0.928678    0.302580    0.567646    11.00000   -1.20000
AFIX   0
C51   1    0.983674    0.206041    0.553148    11.00000    0.02708    0.06959 =
         0.03795   -0.00184    0.00611   -0.00638
AFIX  43
H51   2    1.007260    0.251138    0.544632    11.00000   -1.20000
AFIX   0
C52   1    0.995690    0.108317    0.551873    11.00000    0.02757    0.07284 =
         0.03422    0.00122    0.00549    0.01273
AFIX  43
H52   2    1.027181    0.087749    0.542520    11.00000   -1.20000
AFIX   0
C53   1    0.960689    0.042347    0.564534    11.00000    0.03688    0.05768 =
         0.03533    0.00575    0.00591    0.01847
AFIX  43
H53   2    0.968562   -0.023197    0.563563    11.00000   -1.20000
AFIX   0
C54   1    0.913652    0.072016    0.578787    11.00000    0.03031    0.04650 =
         0.02922    0.00228    0.00514    0.00626
AFIX  43
H54   2    0.890463    0.026344    0.587396    11.00000   -1.20000
AFIX   0
C55   1    0.542327    0.251437    0.630459    11.00000    0.02598    0.04386 =
         0.03606    0.00988    0.00463   -0.00182
C56   1    0.511400    0.334897    0.631519    11.00000    0.02975    0.04474 =
         0.03995    0.00662    0.00617   -0.00288
AFIX  43
H56   2    0.528519    0.394886    0.633799    11.00000   -1.20000
AFIX   0
C57   1    0.454534    0.328835    0.629163    11.00000    0.02947    0.06014 =
         0.04226    0.01225    0.00567    0.00386
AFIX  43
H57   2    0.433908    0.384739    0.629884    11.00000   -1.20000
AFIX   0
C58   1    0.429055    0.239589    0.625761    11.00000    0.02807    0.07631 =
         0.04130    0.01680    0.00087   -0.01024
AFIX  43
H58   2    0.391238    0.235702    0.623905    11.00000   -1.20000
AFIX   0
C59   1    0.459312    0.156871    0.625113    11.00000    0.03876    0.05670 =
         0.05939    0.01694   -0.00393   -0.01927
AFIX  43
H59   2    0.441987    0.097067    0.623126    11.00000   -1.20000
AFIX   0
C60   1    0.516054    0.162075    0.627424    11.00000    0.03421    0.04457 =
         0.05212    0.00964   -0.00157   -0.00896
AFIX  43
H60   2    0.536376    0.105738    0.626937    11.00000   -1.20000
AFIX   0
C61   1    0.598967    0.092004    0.768579    11.00000    0.03691    0.08744 =
         0.06407    0.04091    0.01758    0.00256
AFIX  23
H61A  2    0.567969    0.077585    0.782058    11.00000   -1.20000
H61B  2    0.620422    0.033458    0.768376    11.00000   -1.20000
AFIX   0
C62   1    0.632851    0.167135    0.792065    11.00000    0.02930    0.07534 =
         0.04967    0.03424    0.01808    0.00976
AFIX  43
H62   2    0.617375    0.227430    0.794917    11.00000   -1.20000
AFIX   0
C63   1    0.684829    0.152307    0.809425    11.00000    0.03783    0.07327 =
         0.04645    0.03179    0.02027    0.01741
AFIX  43
H63   2    0.699062    0.090847    0.806945    11.00000   -1.20000
AFIX   0
C64   1    0.721594    0.224551    0.832129    11.00000    0.03360    0.08001 =
         0.03955    0.02460    0.01430    0.01900
AFIX  23
H64A  2    0.730670    0.205306    0.860710    11.00000   -1.20000
H64B  2    0.703013    0.286387    0.831074    11.00000   -1.20000
AFIX   0
C65   1    0.714039   -0.002530    0.589959    11.00000    0.16485    0.06478 =
         0.07033   -0.02225    0.05753   -0.05653
AFIX  13
H65   2    0.736255    0.051761    0.602351    11.00000   -1.20000
AFIX   0
PART -1
C66   1    0.494750    0.366465    0.758520    10.50000    0.04511    0.04646 =
         0.05604    0.02819    0.00467   -0.02432
AFIX  13
H66   2    0.484660    0.337445    0.783291    10.50000   -1.20000
AFIX   0
CL7   6    0.552769    0.445529    0.774606    10.50000    0.08643    0.06528 =
         0.08030    0.02389   -0.03795   -0.04208
CL8   6    0.440179    0.425154    0.734229    10.50000    0.03248    0.05083 =
         0.05093   -0.00783    0.01371   -0.00393
CL9   6    0.516661    0.281199    0.732327    10.50000    0.06476    0.09078 =
         0.07894    0.00504    0.01526    0.00279
PART -1
C67   1    1.033629    0.517038    0.514267    10.50000    0.08782    0.06950 =
         0.10274   -0.00479    0.01642    0.01124
AFIX  13
H67   2    1.068976    0.483807    0.520443    10.50000   -1.20000
AFIX   0
CL4   6    0.992105    0.469763    0.548177    10.50000    0.15326    0.06108 =
         0.24372   -0.03232    0.14782   -0.03947
CL5   6    1.010070    0.500784    0.462589    10.50000    0.07333    0.20006 =
         0.16472   -0.11915    0.02407   -0.02830
CL6   6    1.046062    0.638936    0.526370    10.50000    0.10068    0.05114 =
         0.06869    0.00627    0.02383   -0.00360
HKLF 4

REM  Template texray.inf
REM R1 =  0.0719 for    9694 Fo > 4sig(Fo)  and  0.0748 for all   10347 data
REM    793 parameters refined using      1 restraints

END

WGHT      0.1161     67.9166

REM Instructions for potential hydrogen bonds
EQIV $1 -x+3/2, -y+1/2, -z+1
HTAB C34 Cl1_$1
EQIV $2 -x+3/2, y-1/2, -z+3/2
HTAB C47 Cl7_$2
HTAB C65 N5
EQIV $3 x+1/2, y+1/2, z
HTAB C67 Cl2_$3

REM Highest difference peak  2.874,  deepest hole -1.660,  1-sigma level  0.113
Q1    1   0.7122  0.2140  0.5963  11.00000  0.05    2.87
Q2    1   0.5719  0.0816  0.6994  11.00000  0.05    1.93
Q3    1   0.7841 -0.0637  0.5939  11.00000  0.05    0.79
Q4    1   0.5965  0.0629  0.5485  11.00000  0.05    0.76
Q5    1   0.8003 -0.0804  0.6148  11.00000  0.05    0.75
Q6    1   0.7760  0.1781  0.7941  11.00000  0.05    0.66
Q7    1   0.7951  0.4417  0.6515  11.00000  0.05    0.65
Q8    1   0.6372 -0.0351  0.6150  11.00000  0.05    0.58
Q9    1   0.7702  0.3907  0.6504  11.00000  0.05    0.54
Q10   1   0.9935  0.3479  0.4693  11.00000  0.05    0.51
Q11   1   0.7666  0.2599  0.6499  11.00000  0.05    0.49
Q12   1   0.7612  0.1619  0.6149  11.00000  0.05    0.48
Q13   1   0.5000  0.4161  0.7500  10.50000  0.05    0.47
Q14   1   0.7248 -0.1144  0.6593  11.00000  0.05    0.47
Q15   1   0.5537  0.2146  0.7250  11.00000  0.05    0.44
Q16   1   0.7001  0.1151  0.6612  11.00000  0.05    0.43
Q17   1   0.5485 -0.0135  0.4805  11.00000  0.05    0.43
Q18   1   0.6269  0.1167  0.7793  11.00000  0.05    0.41
Q19   1   0.6115  0.0173  0.5176  11.00000  0.05    0.41
Q20   1   0.7502  0.3440  0.6687  11.00000  0.05    0.40
Q21   1   0.7689  0.5163  0.5996  11.00000  0.05    0.39
Q22   1   0.7394  0.3166  0.5532  11.00000  0.05    0.39
Q23   1   0.6931  0.1806  0.6272  11.00000  0.05    0.39
Q24   1   0.6693  0.1548  0.6355  11.00000  0.05    0.39
Q25   1   0.6587  0.0152  0.5907  11.00000  0.05    0.38
;

_shelx_res_checksum   78311

_shelx_hkl_file
;
   0   0   2  933.82   23.82
   0   0   3   -0.70    1.11
   0   0   4 4906.89  117.92
   0   0   5    0.01    0.10
   0   0   6   47.23    1.38
   0   0   7   -0.14    0.16
   0   0   8  807.36   15.18
   0   0   9    0.29    0.22
   0   0  10 2492.53   65.06
   0   0  11   -0.14    0.19
   0   0  12  907.62   17.61
   0   0  13   -0.07    0.30
   0   0  14  749.18   14.76
   0   0  15    0.31    0.36
   0   0  16  879.41   17.13
   0   0  17    0.00    0.25
   0   0  18  348.22    7.42
   0   0  19   -0.36    0.33
   0   0  20  188.24    4.85
   0   0  21    0.01    0.34
   0   0  22  279.60    6.34
   0   0  23   -0.28    0.28
   0   0  24    6.84    0.48
   0   0  25   -0.55    0.38
   0   0  26  265.82    5.74
   0   0  27   -0.46    0.48
   0   0  28 1735.96   32.42
   0   0  29    0.06    0.49
   0   0  30   12.03    0.59
   0   0  31    0.49    0.37
   0   0  32  453.07    9.03
   0   0  33    0.13    0.42
   0   0  34    6.27    0.63
   0   0  35    0.02    0.47
   0   0  36   42.73    1.40
   0   0  37    0.34    0.63
   0   0  38  116.96    3.02
   0   0  39   -0.13    0.66
   0   0  40   82.20    2.74
   0   2   1  291.00    3.73
   0   2   2  766.82   10.76
   0   2   3  140.50    2.47
   0   2   4    4.94    0.18
   0   2   5   30.98    0.82
   0   2   6    4.85    0.22
   0   2   7   74.73    1.47
   0   2   8  985.31   15.53
   0   2   9 2997.01   54.62
   0   2  10  647.29    8.85
   0   2  11  721.01   10.44
   0   2  12  246.99    3.99
   0   2  13  137.47    2.40
   0   2  14  183.90    3.09
   0   2  15    1.75    0.27
   0   2  16  903.30   13.63
   0   2  17  263.90    4.09
   0   2  18  101.45    1.88
   0   2  19   45.69    1.03
   0   2  20  194.57    3.48
   0   2  21  148.57    2.59
   0   2  22   11.59    0.42
   0   2  23    0.99    0.24
   0   2  24   50.81    1.17
   0   2  25   34.47    0.89
   0   2  26  176.00    2.91
   0   2  27  233.97    3.88
   0   2  28   86.56    1.75
   0   2  29  123.44    2.24
   0   2  30    6.21    0.38
   0   2  31    8.58    0.46
   0   2  32    1.15    0.33
   0   2  33   59.15    1.35
   0   2  34    2.11    0.40
   0   2  35    9.70    0.55
   0   2  36    1.39    0.41
   0   2  37   27.18    0.77
   0   2  38   26.62    0.78
   0   2  39   15.20    0.71
   0   2  40    0.30    0.40
   0   2  41    3.36    1.14
   0   4   0   46.48    1.16
   0   4   1  895.14   12.83
   0   4   2 2234.10   78.72
   0   4   3   55.96    1.04
   0   4   4 3778.44   94.08
   0   4   5 7425.93  254.96
   0   4   6 1177.85   15.08
   0   4   7  173.18    2.91
   0   4   8  587.63    9.03
   0   4   9  417.79    7.00
   0   4  10   84.66    1.89
   0   4  11  162.18    2.84
   0   4  12  121.26    2.32
   0   4  13   90.08    1.67
   0   4  14  557.24    7.70
   0   4  15   93.37    1.73
   0   4  16  612.33    9.70
   0   4  17  545.94    7.69
   0   4  18  210.84    3.28
   0   4  19    5.31    0.30
   0   4  20  328.82    5.31
   0   4  21  156.75    2.57
   0   4  22    2.12    0.32
   0   4  23   92.44    1.83
   0   4  24    3.58    0.31
   0   4  25   74.25    1.48
   0   4  26  486.59    6.80
   0   4  27    5.14    0.42
   0   4  28    3.22    0.36
   0   4  29    2.00    0.33
   0   4  30    0.87    0.34
   0   4  31   57.58    1.32
   0   4  32    0.03    0.38
   0   4  33   87.88    1.79
   0   4  34   18.39    0.67
   0   4  35    6.39    0.41
   0   4  36    3.75    0.42
   0   4  37   22.80    0.71
   0   4  38   46.52    1.22
   0   4  39   19.54    1.10
   0   4  40    0.13    1.19
   0   4  41    5.28    1.09
   0   6   0  817.62   17.73
   0   6   1  138.19    2.24
   0   6   2   66.26    1.15
   0   6   3  307.41    5.31
   0   6   4 1474.89   21.32
   0   6   5   34.32    0.91
   0   6   6  169.65    3.00
   0   6   7   20.42    0.50
   0   6   8   30.34    0.75
   0   6   9  110.47    2.27
   0   6  10  369.29    5.35
   0   6  11  317.76    4.94
   0   6  12   47.85    1.03
   0   6  13    6.35    0.30
   0   6  14  215.73    3.45
   0   6  15    2.44    0.30
   0   6  16   52.63    1.28
   0   6  17  174.71    2.97
   0   6  18  624.67    9.01
   0   6  19  153.94    2.77
   0   6  20   61.41    1.27
   0   6  21   86.33    1.67
   0   6  22  300.18    4.71
   0   6  23   39.19    0.91
   0   6  24   14.21    0.58
   0   6  25   17.14    0.63
   0   6  26  284.35    4.34
   0   6  27    0.82    0.31
   0   6  28  111.33    2.07
   0   6  29    1.35    0.39
   0   6  30   12.81    0.60
   0   6  31    9.38    0.51
   0   6  32  203.19    3.85
   0   6  33    0.91    0.45
   0   6  34    0.28    0.38
   0   6  35    6.27    0.49
   0   6  36   16.12    0.63
   0   6  37   20.59    1.11
   0   6  38   13.78    0.95
   0   6  39    2.04    0.80
   0   8   0   87.68    2.50
   0   8   1   32.59    0.87
   0   8   2   17.68    0.48
   0   8   3   42.37    0.94
   0   8   4   22.29    0.58
   0   8   5  141.29    2.42
   0   8   6  206.02    3.34
   0   8   7   90.88    1.81
   0   8   8   36.71    1.04
   0   8   9  169.07    2.68
   0   8  10  851.58   12.69
   0   8  11   87.32    1.79
   0   8  12 1035.60   14.35
   0   8  13  171.26    2.76
   0   8  14  383.33    5.57
   0   8  15  399.53    5.71
   0   8  16  275.60    4.50
   0   8  17   19.51    0.59
   0   8  18   52.47    1.31
   0   8  19   15.80    0.56
   0   8  20  156.70    2.61
   0   8  21  186.26    3.07
   0   8  22   77.68    1.77
   0   8  23   58.84    1.54
   0   8  24   61.01    1.43
   0   8  25    0.60    0.32
   0   8  26    0.32    0.26
   0   8  27    0.20    0.34
   0   8  28  222.23    3.93
   0   8  29    6.43    0.47
   0   8  30  137.94    2.37
   0   8  31    2.98    0.36
   0   8  32    0.89    0.40
   0   8  33    8.10    0.55
   0   8  34    4.64    0.92
   0   8  35   16.41    1.80
   0   8  36    9.32    4.90
   0  10   0  692.17   13.08
   0  10   1  297.15    4.38
   0  10   2   50.17    1.05
   0  10   3    1.05    0.26
   0  10   4   60.12    1.33
   0  10   5   27.27    0.85
   0  10   6   52.29    1.03
   0  10   7   60.30    1.19
   0  10   8    4.36    0.27
   0  10   9   71.08    1.60
   0  10  10   50.56    1.30
   0  10  11   57.10    1.43
   0  10  12  728.00   11.80
   0  10  13   -0.01    0.30
   0  10  14    4.70    0.38
   0  10  15   10.64    0.54
   0  10  16 1558.28   21.12
   0  10  17    4.09    0.31
   0  10  18    4.21    0.37
   0  10  19   47.87    1.31
   0  10  20  156.12    2.84
   0  10  21   21.28    0.62
   0  10  22    0.26    0.30
   0  10  23    6.34    0.45
   0  10  24    1.44    0.30
   0  10  25    0.53    0.27
   0  10  26    5.45    0.46
   0  10  27   24.06    0.80
   0  10  28    2.38    0.50
   0  10  29   79.77    1.77
   0  10  30   42.91    1.21
   0  10  31   50.32    1.61
   0  10  32   57.20    1.80
   0  10  33   45.53    6.80
   0  12   0  239.96    7.35
   0  12   1    0.18    0.30
   0  12   2   54.83    1.15
   0  12   3    7.00    0.49
   0  12   4  398.08    5.97
   0  12   5    4.59    0.46
   0  12   6  118.71    2.13
   0  12   7    4.51    0.38
   0  12   8  358.49    5.91
   0  12   9  130.29    2.59
   0  12  10    1.20    0.28
   0  12  11  109.68    2.00
   0  12  12  102.58    1.73
   0  12  13   59.67    1.23
   0  12  14    5.51    0.40
   0  12  15    0.36    0.27
   0  12  16  192.80    3.71
   0  12  17    8.65    0.56
   0  12  18    9.55    0.55
   0  12  19   13.58    0.49
   0  12  20    2.53    0.36
   0  12  21   18.40    0.65
   0  12  22   11.78    0.59
   0  12  23    0.28    0.38
   0  12  24   26.27    0.90
   0  12  25   25.88    0.76
   0  12  26   53.20    1.22
   0  12  27   14.60    1.07
   0  12  28   52.03    2.04
   0  12  29   10.84    2.56
   0  14   0    1.26    0.41
   0  14   1   27.08    0.69
   0  14   2   20.00    0.79
   0  14   3   52.08    1.30
   0  14   4   46.40    1.24
   0  14   5    1.23    0.39
   0  14   6   11.25    0.54
   0  14   7    1.30    0.36
   0  14   8  110.84    2.48
   0  14   9   49.96    1.55
   0  14  10   68.00    1.73
   0  14  11   94.99    2.20
   0  14  12  172.33    3.77
   0  14  13    2.40    0.37
   0  14  14    0.67    0.34
   0  14  15    0.67    0.34
   0  14  16   70.21    1.60
   0  14  17   10.78    0.57
   0  14  18   -0.44    0.51
   0  14  19    0.81    0.35
   0  14  20    8.41    0.50
   0  14  21   17.89    0.74
   0  14  22   -0.23    0.53
   0  14  23   -1.64    5.75
   0  14  24   12.00    1.85
   0  16   0    6.31    0.62
   0  16   1   11.11    0.62
   0  16   2    0.52    0.35
   0  16   3   26.02    0.87
   0  16   4    9.99    0.63
   0  16   5   17.32    0.89
   0  16   6   -0.29    0.50
   0  16   7    0.23    0.45
   0  16   8   24.87    0.90
   0  16   9    1.36    0.42
   0  16  10   17.12    0.81
   0  16  11   15.79    0.67
   0  16  12    0.19    0.43
   0  16  13    0.24    0.38
   0  16  14   16.43    0.74
   0  16  15    2.15    1.11
   0  16  16    0.80    7.23
   0  16  18    2.42    1.21
   0  16  19    2.73    1.31
   0  18   0   32.13    1.48
   0  18   1   13.06    0.65
   0  18   2   -0.10    0.59
   0  18   3    5.95    0.49
   0  18   4   16.41    1.37
   0  18   5    2.36    1.31
  -1   1  42   14.62    0.96
  -1   1  41    0.54    0.40
  -1   1  40    5.35    0.52
  -1   1  39    1.31    0.41
  -1   1  38    4.76    0.48
  -1   1  37    8.41    0.53
  -1   1  36   17.69    0.70
  -1   1  35   28.30    0.83
  -1   1  34   30.60    0.85
  -1   1  33   38.34    0.91
  -1   1  32   22.22    0.67
  -1   1  31    1.08    0.27
  -1   1  30    8.33    0.48
  -1   1  29   65.27    1.39
  -1   1  28   43.78    1.03
  -1   1  27  100.52    1.80
  -1   1  26    7.16    0.39
  -1   1  25   11.59    0.51
  -1   1  24  306.60    4.79
  -1   1  23    0.52    0.26
  -1   1  22  262.89    4.06
  -1   1  21  117.73    2.05
  -1   1  20   49.74    1.14
  -1   1  19   50.14    1.09
  -1   1  18  501.77    7.08
  -1   1  17  213.10    3.53
  -1   1  16   74.13    1.46
  -1   1  15  161.60    2.72
  -1   1  14  967.65   13.02
  -1   1  13  264.01    4.18
  -1   1  12  710.06    9.99
  -1   1  11 2507.45   45.78
  -1   1  10  129.88    2.24
  -1   1   9  941.63   16.80
  -1   1   8  643.05   10.10
  -1   1   7 2893.21   61.17
  -1   1   6  771.93   14.37
  -1   1   5  425.04    6.27
  -1   1   4  444.28    7.56
  -1   1   3 1671.95   33.56
  -1   1   2 1410.50   48.66
   1   1   0  218.72    3.01
   1   1   2 1663.20   43.87
   1   1   3 2586.54   64.44
   1   1   4  192.66    3.06
   1   1   5 2312.53   48.59
   1   1   6  176.12    3.17
   1   1   7  604.24    8.74
   1   1   8  471.86    7.73
   1   1   9 1036.94   15.86
   1   1  10    3.58    0.19
   1   1  11  691.42    9.90
   1   1  12  314.89    4.68
   1   1  13  108.85    1.95
   1   1  14  684.96    9.34
   1   1  15  196.21    3.34
   1   1  16  137.83    2.35
   1   1  17  102.16    1.91
   1   1  18  519.52    7.22
   1   1  19  676.71    9.13
   1   1  20  349.03    5.25
   1   1  21 1296.38   17.05
   1   1  22   42.25    1.08
   1   1  23   20.33    0.63
   1   1  24  222.61    3.57
   1   1  25  619.68    9.22
   1   1  26   83.85    1.69
   1   1  27   19.43    0.62
   1   1  28  107.08    2.16
   1   1  29   72.80    1.46
   1   1  30   26.24    0.75
   1   1  31  132.83    2.40
   1   1  32    8.95    0.50
   1   1  33  132.87    2.43
   1   1  34    1.81    0.45
   1   1  35   12.21    0.58
   1   1  36    8.53    0.51
   1   1  37   16.87    0.64
   1   1  38    0.75    0.33
   1   1  39    0.36    0.50
   1   1  40    8.97    0.63
   1   1  41    9.29    0.76
  -1   3  41    5.43    1.22
  -1   3  40    7.16    0.69
  -1   3  39   22.14    0.77
  -1   3  38    0.28    0.42
  -1   3  37  102.87    1.92
  -1   3  36    3.20    0.42
  -1   3  35  265.76    4.04
  -1   3  34   -0.42    0.34
  -1   3  33    9.98    0.56
  -1   3  32   26.79    0.87
  -1   3  31    2.44    0.34
  -1   3  30    6.92    0.42
  -1   3  29   11.39    0.53
  -1   3  28   57.08    1.28
  -1   3  27  257.93    4.15
  -1   3  26    7.37    0.44
  -1   3  25  222.87    3.81
  -1   3  24    7.66    0.38
  -1   3  23  199.09    3.34
  -1   3  22  101.44    1.85
  -1   3  21  161.52    2.82
  -1   3  20   95.32    1.77
  -1   3  19  345.25    5.19
  -1   3  18   11.52    0.46
  -1   3  17  377.84    5.43
  -1   3  16  132.84    2.28
  -1   3  15  697.99    9.46
  -1   3  14  334.23    5.01
  -1   3  13  285.33    4.30
  -1   3  12   13.55    0.45
  -1   3  11  725.82   10.47
  -1   3  10  509.84    7.16
  -1   3   9 1132.39   15.63
  -1   3   8  137.73    2.40
  -1   3   7   18.91    0.75
  -1   3   6  351.02    5.44
  -1   3   5 1337.32   21.17
  -1   3   4 1287.97   23.46
  -1   3   3  129.95    2.16
  -1   3   2 2225.29   75.21
  -1   3   1  430.30    5.79
   1   3   0   84.99    1.32
   1   3   1   19.23    0.38
   1   3   2 4562.12  159.26
   1   3   4 2250.68   59.79
   1   3   6 7232.84  253.96
   1   3   7  397.21    5.68
   1   3   8  263.02    4.52
   1   3   9 3664.68   76.83
   1   3  10  376.46    6.48
   1   3  11  421.93    6.71
   1   3  12   74.39    1.47
   1   3  13  378.74    5.62
   1   3  14   71.90    1.46
   1   3  15  381.22    5.87
   1   3  16   16.81    0.54
   1   3  17 1160.03   14.87
   1   3  18    3.40    0.26
   1   3  19  916.57   13.09
   1   3  20   80.81    1.60
   1   3  21   96.80    1.78
   1   3  22    0.89    0.26
   1   3  23   12.21    0.49
   1   3  24    4.38    0.34
   1   3  25   23.91    0.76
   1   3  26  142.42    2.93
   1   3  27   24.43    0.83
   1   3  28   44.26    1.10
   1   3  29    0.58    0.33
   1   3  30   38.82    0.95
   1   3  31   43.23    0.99
   1   3  32   20.28    0.64
   1   3  33   67.50    1.43
   1   3  34   13.99    0.54
   1   3  35  102.61    2.27
   1   3  36   15.89    0.69
   1   3  37  150.02    2.76
   1   3  38    3.05    0.43
   1   3  39   19.84    0.77
   1   3  40    2.61    1.16
   1   3  41   36.97    2.08
  -1   5  40    2.33    0.63
  -1   5  39    3.67    1.32
  -1   5  38    2.36    0.58
  -1   5  37    8.62    0.57
  -1   5  36   -0.10    0.35
  -1   5  35   16.08    0.60
  -1   5  34    9.18    0.51
  -1   5  33  141.83    2.89
  -1   5  32    3.13    0.38
  -1   5  31   66.85    1.43
  -1   5  30   47.27    1.05
  -1   5  29   13.90    0.60
  -1   5  28   38.85    1.05
  -1   5  27    3.85    0.37
  -1   5  26  185.70    3.10
  -1   5  25  405.22    5.79
  -1   5  24   23.98    0.65
  -1   5  23  386.65    5.71
  -1   5  22   34.36    0.82
  -1   5  21  451.81    6.48
  -1   5  20  180.65    2.97
  -1   5  19  391.75    5.63
  -1   5  18  460.71    6.52
  -1   5  17   21.44    0.63
  -1   5  16    7.15    0.30
  -1   5  15   34.61    0.81
  -1   5  14   94.34    1.80
  -1   5  13   38.67    1.03
  -1   5  12  509.64    7.72
  -1   5  11    5.92    0.31
  -1   5  10   29.60    0.77
  -1   5   9   53.27    1.16
  -1   5   8  768.04   12.12
  -1   5   7 1168.04   14.79
  -1   5   6   43.64    0.85
  -1   5   5  478.20    7.74
  -1   5   4   68.51    1.39
  -1   5   3  170.33    2.89
  -1   5   2  191.86    3.01
  -1   5   1   24.59    0.58
   1   5   0   63.60    1.05
   1   5   1  205.53    3.38
   1   5   2  492.77    7.63
   1   5   3 1649.77   29.02
   1   5   4  883.29   12.12
   1   5   5  873.81   12.16
   1   5   6   41.73    0.82
   1   5   7  497.36    8.17
   1   5   8  934.00   13.48
   1   5   9   79.69    1.50
   1   5  10   72.98    1.44
   1   5  11    1.81    0.23
   1   5  12  191.17    2.97
   1   5  13   42.55    0.95
   1   5  14 1432.56   22.25
   1   5  15  120.67    2.32
   1   5  16    2.90    0.31
   1   5  17   79.68    2.02
   1   5  18  619.65    9.00
   1   5  19  360.00    5.22
   1   5  20  127.32    2.24
   1   5  21  418.98    6.60
   1   5  22   84.44    1.81
   1   5  23  150.14    2.58
   1   5  24    2.00    0.28
   1   5  25  129.78    2.44
   1   5  26    4.40    0.33
   1   5  27  265.35    4.26
   1   5  28   44.00    1.15
   1   5  29   84.73    1.65
   1   5  30   35.40    0.96
   1   5  31    0.87    0.30
   1   5  32    6.18    0.50
   1   5  33    7.40    0.47
   1   5  34   14.25    0.63
   1   5  35    1.92    0.38
   1   5  36    5.16    0.55
   1   5  37   10.15    0.54
   1   5  38   -0.73    0.95
   1   5  39    3.81    0.70
   1   5  40    6.89    0.79
  -1   7  39    1.20    1.77
  -1   7  38    0.54    1.74
  -1   7  37   30.37    1.19
  -1   7  36   11.45    0.80
  -1   7  35    0.10    0.42
  -1   7  34    8.27    0.47
  -1   7  33  100.76    1.86
  -1   7  32    0.50    0.34
  -1   7  31   37.33    0.97
  -1   7  30   23.23    0.76
  -1   7  29    1.47    0.32
  -1   7  28   39.34    1.00
  -1   7  27    0.38    0.34
  -1   7  26   28.93    0.81
  -1   7  25  243.10    4.32
  -1   7  24  162.22    2.88
  -1   7  23   90.15    1.83
  -1   7  22    2.57    0.31
  -1   7  21  488.95    6.75
  -1   7  20  128.81    2.75
  -1   7  19   62.02    1.41
  -1   7  18  116.81    2.30
  -1   7  17    4.90    0.33
  -1   7  16   30.60    0.87
  -1   7  15  172.33    2.92
  -1   7  14  261.53    4.17
  -1   7  13    2.99    0.25
  -1   7  12   12.07    0.40
  -1   7  11  483.36    7.27
  -1   7  10   11.57    0.42
  -1   7   9  356.45    5.53
  -1   7   8    3.34    0.34
  -1   7   7  392.73    6.32
  -1   7   6  464.40    6.24
  -1   7   5  121.65    2.04
  -1   7   4    8.68    0.31
  -1   7   3  175.52    2.92
  -1   7   2   12.78    0.41
  -1   7   1   22.24    0.54
   1   7   0  265.12    3.89
   1   7   1   73.56    1.47
   1   7   2  225.39    4.07
   1   7   3  713.28   10.96
   1   7   4  888.91   13.62
   1   7   5   17.80    0.58
   1   7   6    0.51    0.16
   1   7   7   50.20    1.03
   1   7   8   66.99    1.39
   1   7   9  409.76    6.15
   1   7  10 1185.34   15.40
   1   7  11   49.32    1.10
   1   7  12    4.60    0.33
   1   7  13  116.70    2.18
   1   7  14  521.13    9.34
   1   7  15   21.64    0.58
   1   7  16  254.42    3.92
   1   7  17   54.54    1.57
   1   7  18    3.90    0.28
   1   7  19    3.50    0.28
   1   7  20    2.40    0.29
   1   7  21  950.18   13.68
   1   7  22  134.82    2.60
   1   7  23    1.07    0.31
   1   7  24    3.17    0.34
   1   7  25  187.67    3.62
   1   7  26   34.84    0.97
   1   7  27    1.34    0.30
   1   7  28   53.47    1.23
   1   7  29   10.12    0.49
   1   7  30   18.19    0.64
   1   7  31    0.58    0.37
   1   7  32   -0.06    0.38
   1   7  33    5.63    0.59
   1   7  34   34.36    0.91
   1   7  35    0.67    0.57
   1   7  36   32.70    1.28
   1   7  37   14.76    1.39
   1   7  38    3.14    0.81
   1   7  39   -0.14    1.41
  -1   9  35  123.11    9.31
  -1   9  34   -0.76    3.95
  -1   9  33    3.49    3.18
  -1   9  32   11.48    0.64
  -1   9  31    6.95    0.55
  -1   9  30    2.01    0.38
  -1   9  29    3.73    0.42
  -1   9  28   12.47    0.63
  -1   9  27    1.30    0.38
  -1   9  26   30.92    0.91
  -1   9  25   34.91    1.07
  -1   9  24   18.08    0.71
  -1   9  23   44.28    1.04
  -1   9  22   13.60    0.57
  -1   9  21   26.04    0.78
  -1   9  20   15.63    0.52
  -1   9  19   85.82    1.84
  -1   9  18  176.36    2.84
  -1   9  17  783.77   11.49
  -1   9  16  222.39    3.90
  -1   9  15   41.10    1.35
  -1   9  14  309.90    4.50
  -1   9  13  513.64    7.90
  -1   9  12   16.49    0.64
  -1   9  11  188.86    3.36
  -1   9  10    1.28    0.19
  -1   9   9   99.94    2.19
  -1   9   8   69.03    1.23
  -1   9   7  166.26    2.80
  -1   9   6    8.25    0.32
  -1   9   5   32.04    0.80
  -1   9   4   20.14    0.58
  -1   9   3   13.92    0.44
  -1   9   2   80.27    1.69
  -1   9   1    5.53    0.25
   1   9   0   20.20    0.57
   1   9   1  435.66    6.11
   1   9   2    9.90    0.36
   1   9   3  121.09    1.96
   1   9   4   16.29    0.51
   1   9   5  169.95    3.01
   1   9   6    0.76    0.23
   1   9   7   31.65    0.70
   1   9   8   15.63    0.64
   1   9   9  847.83   12.24
   1   9  10   19.95    0.63
   1   9  11  143.88    2.59
   1   9  12    6.68    0.40
   1   9  13  816.37   11.75
   1   9  14   63.98    1.42
   1   9  15  296.26    4.55
   1   9  16    1.51    0.28
   1   9  17  771.87   12.12
   1   9  18  217.97    3.52
   1   9  19    2.99    0.34
   1   9  20    4.09    0.35
   1   9  21  231.79    4.02
   1   9  22    0.26    0.31
   1   9  23    9.94    0.44
   1   9  24    5.79    0.44
   1   9  25    6.45    0.42
   1   9  26   27.70    0.80
   1   9  27    5.85    0.47
   1   9  28    2.29    0.48
   1   9  29    4.46    0.42
   1   9  30    2.53    0.34
   1   9  31  142.59    2.88
   1   9  32    6.39    0.75
   1   9  33    2.85    0.71
   1   9  34    2.42    0.68
   1   9  35   18.17    5.17
  -1  11  30    4.68    0.70
  -1  11  29   14.81    0.87
  -1  11  28    0.61    0.35
  -1  11  27    0.37    0.40
  -1  11  26   12.64    0.58
  -1  11  25   49.65    1.48
  -1  11  24    4.31    0.46
  -1  11  23   73.94    1.62
  -1  11  22    1.12    0.29
  -1  11  21   40.57    0.98
  -1  11  20   22.05    0.81
  -1  11  19   95.19    2.12
  -1  11  18   30.44    0.95
  -1  11  17   99.34    2.02
  -1  11  16  188.95    3.09
  -1  11  15  141.42    2.57
  -1  11  14   49.32    1.74
  -1  11  13    5.73    0.42
  -1  11  12   18.06    0.62
  -1  11  11   73.16    1.50
  -1  11  10   75.58    1.96
  -1  11   9  122.16    2.30
  -1  11   8    2.27    0.37
  -1  11   7  308.98    4.44
  -1  11   6    1.34    0.30
  -1  11   5  110.77    1.92
  -1  11   4    0.49    0.23
  -1  11   3  134.92    2.50
  -1  11   2    4.22    0.27
  -1  11   1    0.63    0.26
   1  11   0   12.97    0.54
   1  11   1   79.67    1.68
   1  11   2   35.63    0.90
   1  11   3    1.78    0.22
   1  11   4   16.44    0.61
   1  11   5   13.40    0.46
   1  11   6   11.25    0.46
   1  11   7   60.69    1.45
   1  11   8   31.60    0.82
   1  11   9  131.66    2.66
   1  11  10    4.38    0.31
   1  11  11  100.51    1.81
   1  11  12   26.56    0.68
   1  11  13   46.74    1.21
   1  11  14  153.16    3.17
   1  11  15   39.07    0.97
   1  11  16  140.21    2.91
   1  11  17   41.56    1.00
   1  11  18   78.11    1.58
   1  11  19   20.88    0.67
   1  11  20   58.24    1.43
   1  11  21   78.79    1.60
   1  11  22    0.82    0.31
   1  11  23    5.87    0.43
   1  11  24   10.51    0.58
   1  11  25  176.64    3.02
   1  11  26    3.65    0.42
   1  11  27    2.89    0.39
   1  11  28    0.22    0.35
   1  11  29  108.58    6.64
   1  11  30    8.90    0.75
   1  11  31   -3.65    3.59
  -1  13  27   -0.03    1.27
  -1  13  24   17.13    0.98
  -1  13  23    1.05    0.34
  -1  13  22   10.13    0.53
  -1  13  21    9.50    0.54
  -1  13  20   48.03    1.51
  -1  13  19    5.55    0.39
  -1  13  18    6.68    0.41
  -1  13  17    0.53    0.38
  -1  13  16    1.43    0.34
  -1  13  15    3.76    0.36
  -1  13  14    5.78    0.45
  -1  13  13    0.51    0.31
  -1  13  12    6.66    0.44
  -1  13  11  136.52    2.72
  -1  13  10  152.32    3.41
  -1  13   9   62.90    1.48
  -1  13   8   47.91    1.33
  -1  13   7   34.76    0.95
  -1  13   6    4.58    0.42
  -1  13   5   59.25    1.38
  -1  13   4   25.83    0.94
  -1  13   3  110.94    1.94
  -1  13   2   16.48    0.53
  -1  13   1  110.98    2.36
   1  13   0    4.59    0.53
   1  13   1   29.53    0.81
   1  13   2   36.87    0.91
   1  13   3    1.11    0.36
   1  13   4  110.67    2.58
   1  13   5  488.43    8.29
   1  13   6   11.43    0.46
   1  13   7    0.44    0.31
   1  13   8  214.20    3.61
   1  13   9   74.67    1.52
   1  13  10   21.54    0.69
   1  13  11  106.97    2.06
   1  13  12   88.65    1.82
   1  13  13   19.86    0.91
   1  13  14    1.86    0.35
   1  13  15    9.58    0.53
   1  13  16   12.38    0.65
   1  13  17  100.92    2.04
   1  13  18   55.91    1.56
   1  13  19   17.34    0.64
   1  13  20   59.42    1.36
   1  13  21   27.01    0.87
   1  13  22   45.84    1.13
   1  13  23    8.19    0.45
   1  13  24   11.07    0.75
   1  13  25  125.13    3.67
   1  13  26    1.92    1.20
   1  13  27  -10.53    6.22
  -1  15  23    9.18    1.06
  -1  15  22    0.95    1.32
  -1  15  21    4.93    1.67
  -1  15  20   17.65    1.65
  -1  15  19    1.62    1.42
  -1  15  17   36.29    0.99
  -1  15  16    2.74    0.46
  -1  15  15    1.00    0.38
  -1  15  14    1.36    0.42
  -1  15  13   24.09    0.77
  -1  15  12    6.35    0.43
  -1  15  11   58.97    1.45
  -1  15  10    1.31    0.46
  -1  15   9   58.80    1.86
  -1  15   8    1.59    0.41
  -1  15   7    1.78    0.51
  -1  15   6   43.12    1.19
  -1  15   5    3.45    0.43
  -1  15   4   20.86    0.70
  -1  15   3    6.82    0.50
  -1  15   2   10.62    0.58
  -1  15   1    1.61    0.41
   1  15   0    0.74    0.49
   1  15   1    1.63    0.34
   1  15   2   13.01    0.66
   1  15   3   24.38    0.77
   1  15   4    0.77    0.38
   1  15   5   82.99    1.92
   1  15   6   14.10    0.81
   1  15   7   10.06    0.53
   1  15   8   36.69    1.13
   1  15   9   33.97    1.26
   1  15  10    3.18    0.37
   1  15  11    8.80    0.52
   1  15  12    8.63    0.50
   1  15  13   76.47    1.79
   1  15  14   43.98    1.19
   1  15  15    1.52    0.40
   1  15  16   -0.18    0.38
   1  15  17   31.80    0.99
   1  15  18   39.60    1.28
   1  15  19   24.59    1.09
   1  15  20    2.21    6.35
   1  15  21    1.19    4.93
   1  15  22   -0.29    6.09
  -1  17   9    2.58    0.42
  -1  17   8    2.36    0.57
  -1  17   7   33.26    1.17
  -1  17   6   13.62    0.71
  -1  17   5    5.73    0.48
  -1  17   4   13.62    0.69
  -1  17   3   46.01    1.43
  -1  17   2    1.81    0.50
  -1  17   1   17.04    0.71
   1  17   0    8.65    0.58
   1  17   1   34.36    1.04
   1  17   2    0.30    0.47
   1  17   3   38.79    1.19
   1  17   4   13.45    1.09
   1  17   5    6.71    0.54
   1  17   6    0.21    0.34
   1  17   7   44.99    1.24
   1  17   8    0.69    0.44
   1  17   9    9.74    0.59
   1  17  10    1.19    0.67
  -2   0  42    0.82    0.87
  -2   0  40   16.49    1.01
  -2   0  39   -0.42    0.49
  -2   0  38    1.11    0.49
  -2   0  37   -0.10    0.46
  -2   0  36   26.39    1.11
  -2   0  35    0.17    0.89
  -2   0  34    4.98    0.65
  -2   0  33    0.45    0.55
  -2   0  32  460.94    9.62
  -2   0  31   -0.11    0.43
  -2   0  30  117.81    3.11
  -2   0  29   -0.47    0.46
  -2   0  28  102.77    2.66
  -2   0  27    0.11    0.34
  -2   0  26  184.22    4.25
  -2   0  25    0.38    0.33
  -2   0  24  323.83    6.96
  -2   0  23   -0.41    0.28
  -2   0  22  384.19    8.05
  -2   0  21    0.28    0.28
  -2   0  20  147.31    3.53
  -2   0  19   -0.10    0.34
  -2   0  18  293.32    6.15
  -2   0  17    0.18    0.21
  -2   0  16  160.76    3.93
  -2   0  15    0.02    0.26
  -2   0  14  354.11    7.48
  -2   0  13    0.26    0.18
  -2   0  12  492.80   10.11
  -2   0  11    0.18    0.15
  -2   0  10   14.54    0.58
  -2   0   9   -0.20    0.19
  -2   0   8 1202.74   33.18
  -2   0   7    0.26    0.18
  -2   0   6    5.63    0.26
  -2   0   5    0.02    0.13
  -2   0   3    0.18    0.09
  -2   0   1    0.28    0.08
   2   0   1    0.30    0.12
   2   0   2  148.32    4.30
   2   0   3    0.36    0.19
   2   0   5    0.26    0.18
   2   0   6 1323.23   36.34
   2   0   7    0.05    0.22
   2   0   8  175.81    3.89
   2   0   9    0.34    0.22
   2   0  10  858.03   16.57
   2   0  11   -0.36    0.22
   2   0  12 2272.49   58.34
   2   0  13    0.59    0.23
   2   0  14 1738.26   30.54
   2   0  15    0.12    0.34
   2   0  16    4.15    0.31
   2   0  17    0.42    0.30
   2   0  18   31.53    1.07
   2   0  19    0.52    0.34
   2   0  20  106.59    2.92
   2   0  21    0.23    0.36
   2   0  22 1091.24   20.22
   2   0  23   -0.02    0.40
   2   0  24  226.63    5.12
   2   0  25   -0.22    0.31
   2   0  26  339.31    7.27
   2   0  27    0.34    0.42
   2   0  28  115.37    2.77
   2   0  29    0.07    0.37
   2   0  30  675.03   13.13
   2   0  31   -0.62    0.46
   2   0  32   42.29    1.39
   2   0  33   -0.36    0.38
   2   0  34   59.75    1.92
   2   0  35   -0.33    0.49
   2   0  36   10.76    0.75
   2   0  37   -0.30    0.47
   2   0  38    0.87    0.56
   2   0  39    0.83    0.58
   2   0  40   58.03    2.82
  -2   2  42  126.22    5.24
  -2   2  41   10.53    0.63
  -2   2  40    0.19    0.38
  -2   2  39   17.37    0.78
  -2   2  38  129.55    2.36
  -2   2  37   67.90    1.43
  -2   2  36   23.34    0.83
  -2   2  35    1.18    0.44
  -2   2  34   47.29    1.11
  -2   2  33   21.84    0.72
  -2   2  32  130.91    2.24
  -2   2  31   25.44    0.76
  -2   2  30   14.83    0.56
  -2   2  29    8.72    0.43
  -2   2  28    0.16    0.30
  -2   2  27   59.10    1.36
  -2   2  26  196.44    3.23
  -2   2  25   16.03    0.56
  -2   2  24   81.32    1.85
  -2   2  23   13.17    0.43
  -2   2  22   37.62    0.88
  -2   2  21  496.61    7.09
  -2   2  20  173.34    3.05
  -2   2  19    2.36    0.26
  -2   2  18   14.91    0.49
  -2   2  17  237.64    3.76
  -2   2  16  874.36   12.08
  -2   2  15  460.46    6.68
  -2   2  14 1677.07   22.40
  -2   2  13  544.20    7.92
  -2   2  12   23.73    0.73
  -2   2  11   64.20    1.47
  -2   2  10  442.70    6.58
  -2   2   9  132.55    2.52
  -2   2   8  102.67    1.86
  -2   2   7   33.01    0.77
  -2   2   6   95.81    1.57
  -2   2   5  306.84    5.23
  -2   2   4 2168.79   43.11
  -2   2   3  543.28    9.81
  -2   2   2  222.76    3.23
  -2   2   1  535.06    8.57
   2   2   0   58.30    0.93
   2   2   1  802.00   12.83
   2   2   2  374.22    5.07
   2   2   3    5.32    0.21
   2   2   4  587.82    9.06
   2   2   5 4051.42  101.34
   2   2   6   56.59    1.21
   2   2   7  228.55    3.85
   2   2   8   86.17    1.73
   2   2   9 1362.90   20.75
   2   2  10  248.25    3.77
   2   2  11  235.95    4.02
   2   2  12  379.76    5.63
   2   2  13   42.69    1.11
   2   2  14   74.05    1.51
   2   2  15  132.40    2.45
   2   2  16   21.13    0.63
   2   2  17  524.47    7.72
   2   2  18  167.37    2.97
   2   2  19  294.14    4.66
   2   2  20   66.61    1.33
   2   2  21   88.23    1.80
   2   2  22   77.40    1.53
   2   2  23 1060.75   14.14
   2   2  24  306.36    4.76
   2   2  25   55.71    1.25
   2   2  26  147.73    2.59
   2   2  27    7.63    0.45
   2   2  28  247.11    3.76
   2   2  29   10.33    0.46
   2   2  30  178.85    3.01
   2   2  31   45.54    1.12
   2   2  32    0.42    0.33
   2   2  33    1.11    0.34
   2   2  34   15.39    0.58
   2   2  35    5.46    0.38
   2   2  36    6.36    0.51
   2   2  37   36.41    0.95
   2   2  38   40.59    1.08
   2   2  39    0.39    0.44
  -2   4  40   -0.52    0.87
  -2   4  39   33.46    0.99
  -2   4  38    9.51    0.58
  -2   4  37    7.20    0.47
  -2   4  36   24.70    0.74
  -2   4  35   25.77    0.87
  -2   4  34   43.99    1.07
  -2   4  33  175.39    3.04
  -2   4  32    0.75    0.35
  -2   4  31   27.45    0.90
  -2   4  30   41.18    1.07
  -2   4  29    6.29    0.41
  -2   4  28   44.65    1.28
  -2   4  27   74.61    1.52
  -2   4  26    5.37    0.34
  -2   4  25    3.53    0.32
  -2   4  24   63.40    1.33
  -2   4  23  179.95    3.17
  -2   4  22   96.40    2.01
  -2   4  21   84.96    1.59
  -2   4  20    1.52    0.24
  -2   4  19  217.42    3.42
  -2   4  18   84.30    1.67
  -2   4  17    2.60    0.22
  -2   4  16  552.89    7.74
  -2   4  15   86.11    1.57
  -2   4  14  520.52    7.79
  -2   4  13   82.77    1.75
  -2   4  12  107.45    1.94
  -2   4  11   10.86    0.46
  -2   4  10 1327.63   18.11
  -2   4   9   17.08    0.57
  -2   4   8    1.19    0.14
  -2   4   7  557.44    8.62
  -2   4   6   45.54    0.91
  -2   4   5 1797.15   45.35
  -2   4   4   41.47    0.86
  -2   4   3  306.75    4.77
  -2   4   2 1231.22   18.98
  -2   4   1    1.70    0.14
   2   4   0  200.82    2.83
   2   4   1 1218.64   17.17
   2   4   2  805.65   10.43
   2   4   3   50.32    1.03
   2   4   4 6472.36  221.55
   2   4   5 9999.00  238.00
   2   4   6 2280.56   48.76
   2   4   7  416.04    6.49
   2   4   8 1324.20   19.76
   2   4   9  109.69    1.92
   2   4  10  581.95    8.10
   2   4  11  469.43    7.14
   2   4  12  254.53    4.17
   2   4  13   48.78    1.28
   2   4  14   13.63    0.49
   2   4  15    0.29    0.20
   2   4  16   30.84    0.80
   2   4  17  230.17    3.67
   2   4  18   78.39    1.53
   2   4  19  117.58    2.24
   2   4  20  503.44    7.58
   2   4  21  743.70   10.33
   2   4  22   24.67    0.70
   2   4  23    4.26    0.33
   2   4  24   21.71    0.60
   2   4  25  110.01    2.03
   2   4  26  835.05   11.13
   2   4  27   31.70    0.80
   2   4  28   37.97    0.95
   2   4  29   37.57    0.97
   2   4  30  185.69    3.31
   2   4  31   49.98    1.11
   2   4  32   50.52    1.21
   2   4  33  190.34    3.61
   2   4  34   13.66    0.55
   2   4  35    0.50    0.42
   2   4  36    5.53    0.46
   2   4  37   14.11    0.73
   2   4  38   39.05    1.47
   2   4  39   24.48    1.52
   2   4  40    4.76    0.75
   2   4  41    0.38    1.22
  -2   6  39    0.22    1.01
  -2   6  38    1.27    1.20
  -2   6  37   17.31    0.87
  -2   6  36    1.49    0.37
  -2   6  35    1.17    0.41
  -2   6  34    5.63    0.42
  -2   6  33   15.51    0.67
  -2   6  32  375.65    5.64
  -2   6  31    3.92    0.39
  -2   6  30  141.75    2.56
  -2   6  29   16.07    0.64
  -2   6  28  120.69    2.05
  -2   6  27   17.89    0.59
  -2   6  26   32.27    0.87
  -2   6  25   83.54    1.60
  -2   6  24   29.24    0.83
  -2   6  23    9.90    0.43
  -2   6  22  286.88    4.25
  -2   6  21    6.71    0.36
  -2   6  20    1.51    0.21
  -2   6  19   32.69    0.78
  -2   6  18    0.95    0.23
  -2   6  17    1.67    0.24
  -2   6  16    7.57    0.34
  -2   6  15   57.55    1.28
  -2   6  14  314.13    5.71
  -2   6  13   35.86    0.97
  -2   6  12 1276.53   16.10
  -2   6  11    3.04    0.21
  -2   6  10  590.74    8.56
  -2   6   9   44.24    0.95
  -2   6   8   17.32    0.50
  -2   6   7   21.68    0.57
  -2   6   6  844.02   14.30
  -2   6   5    3.94    0.22
  -2   6   4 1702.56   26.40
  -2   6   3    5.77    0.26
  -2   6   2   17.73    0.46
  -2   6   1   13.18    0.42
   2   6   0 2075.06   35.20
   2   6   1   43.30    0.87
   2   6   2   12.49    0.39
   2   6   3  431.73    6.37
   2   6   4 1055.44   13.66
   2   6   5  461.44    7.79
   2   6   6  176.19    3.05
   2   6   7  142.28    2.52
   2   6   8  411.60    6.40
   2   6   9   10.48    0.50
   2   6  10  791.67   10.55
   2   6  11  859.01   12.07
   2   6  12   38.01    0.97
   2   6  13   74.89    1.51
   2   6  14  186.76    3.34
   2   6  15  160.50    2.96
   2   6  16  289.65    4.44
   2   6  17  232.57    3.78
   2   6  18  353.37    5.46
   2   6  19   28.70    1.11
   2   6  20  110.49    2.42
   2   6  21   20.25    0.84
   2   6  22  568.88    8.17
   2   6  23   22.52    0.67
   2   6  24  108.84    1.95
   2   6  25    9.18    0.42
   2   6  26  118.59    2.16
   2   6  27    3.23    0.34
   2   6  28   85.88    1.79
   2   6  29    0.02    0.36
   2   6  30   -0.17    0.34
   2   6  31    4.58    0.41
   2   6  32  274.96    4.26
   2   6  33    4.11    0.37
   2   6  34    1.38    0.38
   2   6  35   27.53    0.75
   2   6  36    0.72    0.51
   2   6  37   -0.21    0.73
   2   6  38   -0.05    0.92
   2   6  39    7.70    1.00
  -2   8  37    4.54    2.52
  -2   8  36    0.73    2.35
  -2   8  35    5.71    0.85
  -2   8  34   12.45    0.58
  -2   8  33    2.30    0.38
  -2   8  32   11.88    0.52
  -2   8  31    0.81    0.41
  -2   8  30   56.14    1.29
  -2   8  29    3.49    0.40
  -2   8  28    0.70    0.36
  -2   8  27    0.76    0.33
  -2   8  26   70.96    1.46
  -2   8  25    7.63    0.43
  -2   8  24   10.03    0.46
  -2   8  23   -0.14    0.31
  -2   8  22   -0.21    0.28
  -2   8  21    1.06    0.30
  -2   8  20   95.18    1.81
  -2   8  19    3.41    0.42
  -2   8  18    0.46    0.25
  -2   8  17   30.60    0.82
  -2   8  16  333.24    5.87
  -2   8  15    0.14    0.25
  -2   8  14  308.79    5.08
  -2   8  13  636.03    8.59
  -2   8  12  138.29    2.72
  -2   8  11  352.19    5.57
  -2   8  10  128.92    2.29
  -2   8   9  152.21    3.05
  -2   8   8   68.65    1.22
  -2   8   7    2.97    0.19
  -2   8   6  386.52    5.19
  -2   8   5   17.49    0.46
  -2   8   4    1.86    0.21
  -2   8   3  429.97    6.59
  -2   8   2  351.86    4.96
  -2   8   1   38.00    0.92
   2   8   0   23.70    0.61
   2   8   1    6.56    0.30
   2   8   2    7.35    0.32
   2   8   3   50.39    1.24
   2   8   4   53.60    1.16
   2   8   5   79.06    1.63
   2   8   6   65.56    1.39
   2   8   7   77.70    1.57
   2   8   8   93.72    1.82
   2   8   9  376.06    5.35
   2   8  10 1698.84   25.08
   2   8  11   69.74    1.58
   2   8  12  235.74    4.09
   2   8  13   31.51    0.77
   2   8  14   96.09    2.03
   2   8  15   49.40    1.17
   2   8  16  393.02    5.60
   2   8  17   20.01    0.63
   2   8  18  102.66    1.93
   2   8  19   22.54    0.72
   2   8  20  130.69    2.51
   2   8  21   65.05    1.31
   2   8  22   29.06    0.82
   2   8  23   90.15    1.64
   2   8  24    1.33    0.30
   2   8  25   46.62    1.27
   2   8  26    7.01    0.54
   2   8  27   11.10    0.53
   2   8  28   46.55    1.13
   2   8  29   -0.07    0.28
   2   8  30   37.26    0.96
   2   8  31   30.56    0.82
   2   8  32   90.63    1.73
   2   8  33   40.52    1.35
   2   8  34   12.53    0.94
   2   8  35    3.58    0.69
   2   8  36   -0.39    0.67
   2   8  37    1.67    1.79
  -2  10  32    3.06    1.01
  -2  10  31    5.30    0.69
  -2  10  30   12.12    0.58
  -2  10  29   59.04    1.35
  -2  10  28   34.99    0.91
  -2  10  27   86.64    1.95
  -2  10  26   78.35    1.66
  -2  10  25   29.00    1.07
  -2  10  24    3.45    0.38
  -2  10  23    0.71    0.30
  -2  10  22   11.37    0.53
  -2  10  21    1.19    0.30
  -2  10  20    0.95    0.27
  -2  10  19    1.11    0.26
  -2  10  18   26.36    0.97
  -2  10  17   56.62    1.19
  -2  10  16  528.17    7.93
  -2  10  15   51.45    1.28
  -2  10  14   32.55    1.03
  -2  10  13   19.45    0.61
  -2  10  12    4.57    0.22
  -2  10  11   29.63    0.83
  -2  10  10   14.31    0.47
  -2  10   9   21.42    0.77
  -2  10   8   50.92    1.41
  -2  10   7   14.46    0.55
  -2  10   6    6.68    0.34
  -2  10   5  125.93    2.36
  -2  10   4  149.29    2.34
  -2  10   3    1.44    0.18
  -2  10   2    5.71    0.29
  -2  10   1  300.58    4.62
   2  10   0   68.27    1.36
   2  10   1   24.39    0.72
   2  10   2   72.45    1.36
   2  10   3   39.55    0.91
   2  10   4    4.37    0.30
   2  10   5    3.99    0.29
   2  10   6   21.81    0.60
   2  10   7  322.81    5.72
   2  10   8   55.91    1.17
   2  10   9    8.79    0.56
   2  10  10   47.55    1.07
   2  10  11  376.97    6.34
   2  10  12   12.32    0.48
   2  10  13  172.78    2.83
   2  10  14  610.31    9.08
   2  10  15  176.32    3.23
   2  10  16  107.24    2.28
   2  10  17   17.61    0.59
   2  10  18   36.93    0.98
   2  10  19   14.56    0.54
   2  10  20    0.82    0.30
   2  10  21   51.61    1.27
   2  10  22    0.76    0.31
   2  10  23   16.56    0.58
   2  10  24   15.19    0.58
   2  10  25   13.39    0.57
   2  10  26   19.06    0.80
   2  10  27   98.21    2.12
   2  10  28    3.69    0.39
   2  10  29    5.99    0.44
   2  10  30  127.33    4.71
   2  10  31    1.23    0.51
   2  10  32    5.70    0.83
   2  10  33   16.26    1.05
  -2  12  29    0.98    1.31
  -2  12  28   19.32    1.91
  -2  12  27    2.36    0.55
  -2  12  26   39.78    1.02
  -2  12  25   50.39    1.15
  -2  12  24   23.31    0.71
  -2  12  23   45.28    1.28
  -2  12  22    7.60    0.46
  -2  12  21    3.15    0.34
  -2  12  20    6.74    0.37
  -2  12  19   18.58    0.71
  -2  12  18  145.87    2.70
  -2  12  17   52.79    1.27
  -2  12  16    0.87    0.34
  -2  12  15   36.01    1.03
  -2  12  14    2.80    0.46
  -2  12  13   83.19    1.94
  -2  12  12  223.53    4.34
  -2  12  11  159.29    3.34
  -2  12  10   41.23    1.07
  -2  12   9   96.83    2.00
  -2  12   8  102.20    2.73
  -2  12   7  127.50    2.96
  -2  12   6   88.92    1.93
  -2  12   5   26.83    0.73
  -2  12   4   44.04    1.16
  -2  12   3  217.15    3.93
  -2  12   2   62.52    1.39
  -2  12   1    0.49    0.28
   2  12   0  187.94    3.44
   2  12   1   28.53    0.86
   2  12   2  146.96    2.60
   2  12   3   32.98    0.90
   2  12   4   33.07    0.93
   2  12   5    0.18    0.24
   2  12   6    7.44    0.40
   2  12   7    5.50    0.37
   2  12   8    1.66    0.32
   2  12   9   65.66    1.31
   2  12  10  103.51    2.15
   2  12  11    0.65    0.32
   2  12  12   48.41    1.31
   2  12  13    2.13    0.34
   2  12  14  130.20    2.99
   2  12  15    3.75    0.41
   2  12  16    1.85    0.34
   2  12  17   47.00    1.16
   2  12  18  138.30    2.73
   2  12  19   25.59    0.83
   2  12  20   10.27    0.56
   2  12  21   33.99    0.95
   2  12  22   99.20    2.12
   2  12  23   93.64    2.00
   2  12  24    0.28    0.35
   2  12  25    8.87    0.46
   2  12  26   35.68    1.51
   2  12  27    0.02    0.43
   2  12  28   27.57    1.34
  -2  14  23    0.00    1.31
  -2  14  22    1.96    1.12
  -2  14  21    0.14    0.32
  -2  14  20   19.26    0.67
  -2  14  19    2.14    0.34
  -2  14  18    1.82    0.33
  -2  14  17    0.81    0.33
  -2  14  16    1.63    0.34
  -2  14  15   14.07    0.66
  -2  14  14    0.72    0.37
  -2  14  13   30.64    0.95
  -2  14  12  141.68    2.92
  -2  14  11  147.43    3.15
  -2  14  10   26.24    0.83
  -2  14   9    1.56    0.46
  -2  14   8   89.98    2.32
  -2  14   7    6.19    0.48
  -2  14   6    2.52    0.40
  -2  14   5   -0.01    0.35
  -2  14   4   39.27    1.26
  -2  14   3   46.87    1.15
  -2  14   2   27.81    0.79
  -2  14   1   19.90    0.76
   2  14   0    3.57    0.36
   2  14   1    0.53    0.31
   2  14   2    3.52    0.40
   2  14   3   17.00    0.63
   2  14   4    0.63    0.42
   2  14   5   28.36    0.81
   2  14   6  120.63    2.15
   2  14   7    3.96    0.43
   2  14   8   83.69    1.94
   2  14   9   44.04    1.11
   2  14  10   93.41    1.95
   2  14  11    7.50    0.43
   2  14  12   20.23    0.71
   2  14  13   23.00    0.71
   2  14  14  110.13    2.01
   2  14  15    4.25    0.44
   2  14  16    8.59    0.50
   2  14  17   54.03    1.33
   2  14  18    1.47    0.38
   2  14  19    1.03    0.38
   2  14  20   81.44    1.72
   2  14  21   30.15    1.27
   2  14  22    7.08    0.77
   2  14  23   32.30    1.56
   2  14  24    0.47    1.31
   2  14  25    2.89    1.05
  -2  16  21    4.52    1.43
  -2  16  18    7.20    1.41
  -2  16  17    2.26    1.31
  -2  16  16   -1.23    1.27
  -2  16  13    0.99    0.41
  -2  16  12   40.65    1.27
  -2  16  11    1.17    0.51
  -2  16  10    0.96    0.41
  -2  16   9    5.39    0.44
  -2  16   8    7.21    0.61
  -2  16   7    0.75    0.41
  -2  16   6   16.55    0.69
  -2  16   5   31.98    1.02
  -2  16   4   24.52    0.94
  -2  16   3   31.92    0.86
  -2  16   2   11.14    0.58
  -2  16   1   12.13    0.68
   2  16   0   56.78    1.54
   2  16   1   27.23    1.00
   2  16   2    6.15    0.55
   2  16   3   -0.27    0.40
   2  16   4   19.46    0.72
   2  16   5    7.87    0.65
   2  16   6    9.73    0.59
   2  16   7    5.39    0.50
   2  16   8    0.34    0.37
   2  16   9   28.10    0.88
   2  16  10    1.21    0.38
   2  16  11    4.56    0.46
   2  16  12    0.19    0.54
   2  16  13    8.77    0.53
   2  16  14    7.55    0.58
   2  16  15   18.22    1.64
   2  16  16    4.42    0.94
  -2  18   2    2.08    1.18
  -2  18   1    2.12    0.60
   2  18   0   13.58    0.82
   2  18   1    1.78    0.67
   2  18   2    0.36    0.65
   2  18   3    7.27    0.73
   2  18   4   30.04    1.42
   2  18   5    3.68    0.58
  -3   1  43   10.99    1.76
  -3   1  42    0.59    0.63
  -3   1  41    0.02    0.53
  -3   1  40   10.76    0.54
  -3   1  39   22.93    0.73
  -3   1  38   26.84    0.80
  -3   1  37  225.27    3.94
  -3   1  36   66.27    1.38
  -3   1  35    4.91    0.42
  -3   1  34   32.31    0.87
  -3   1  33   56.17    1.22
  -3   1  32    0.61    0.34
  -3   1  31   12.08    0.54
  -3   1  30  273.29    4.20
  -3   1  29  345.78    5.18
  -3   1  28  493.82    6.92
  -3   1  27   15.07    0.56
  -3   1  26   13.32    0.48
  -3   1  25  213.26    3.37
  -3   1  24  113.07    2.15
  -3   1  23    2.67    0.25
  -3   1  22   65.49    1.35
  -3   1  21 1317.18   16.76
  -3   1  20  142.91    2.52
  -3   1  19  232.80    3.69
  -3   1  18 1295.94   16.75
  -3   1  17 1866.97   23.59
  -3   1  16    1.27    0.19
  -3   1  15   10.95    0.38
  -3   1  14  325.83    4.93
  -3   1  13    1.84    0.20
  -3   1  12   35.25    0.80
  -3   1  11  121.34    2.01
  -3   1  10  102.08    1.80
  -3   1   9 3927.69   70.19
  -3   1   8    5.95    0.22
  -3   1   7  251.18    3.61
  -3   1   6 2169.88   38.75
  -3   1   5  132.39    2.03
  -3   1   4    1.41    0.09
  -3   1   3  307.70    4.92
   3   1   0  663.02   10.18
   3   1   1   16.53    0.35
   3   1   2   58.04    1.03
   3   1   3  270.75    3.69
   3   1   4  206.29    3.23
   3   1   5   88.21    1.71
   3   1   6   56.50    1.24
   3   1   7 3656.28   75.58
   3   1   8  162.79    3.02
   3   1   9    9.72    0.34
   3   1  10  174.35    2.96
   3   1  11  433.17    6.70
   3   1  12  138.22    2.49
   3   1  13    1.28    0.23
   3   1  14 1989.73   26.43
   3   1  15  394.01    5.75
   3   1  16   63.48    1.26
   3   1  17   75.07    1.45
   3   1  18   30.88    0.71
   3   1  19   81.52    1.51
   3   1  20  531.23    7.40
   3   1  21   17.64    0.55
   3   1  22  223.26    3.53
   3   1  23   89.30    1.70
   3   1  24  298.04    4.46
   3   1  25 1019.75   13.37
   3   1  26  221.90    3.54
   3   1  27   18.82    0.63
   3   1  28   94.21    1.79
   3   1  29    7.76    0.41
   3   1  30    2.45    0.37
   3   1  31  248.57    4.27
   3   1  32   25.86    0.78
   3   1  33    3.33    0.39
   3   1  34    0.18    0.37
   3   1  35    2.88    0.38
   3   1  36   51.31    1.21
   3   1  37   13.03    0.63
   3   1  38   17.41    0.72
   3   1  39    0.58    0.48
   3   1  40    2.39    0.79
  -3   3  42    3.50    1.31
  -3   3  40    6.93    0.46
  -3   3  39   50.58    1.22
  -3   3  38    4.70    0.48
  -3   3  37    9.07    0.49
  -3   3  36    9.05    0.56
  -3   3  35  239.41    4.20
  -3   3  34   15.88    0.71
  -3   3  33   22.01    0.75
  -3   3  32   59.23    1.31
  -3   3  31    9.90    0.45
  -3   3  30   13.61    0.53
  -3   3  29   92.18    1.88
  -3   3  28   35.57    0.89
  -3   3  27  143.52    2.39
  -3   3  26   48.23    1.19
  -3   3  25   55.90    1.37
  -3   3  24   25.65    0.71
  -3   3  23  583.70    8.19
  -3   3  22  105.78    2.13
  -3   3  21  390.89    5.63
  -3   3  20   -0.08    0.18
  -3   3  19  146.77    2.84
  -3   3  18   19.79    0.58
  -3   3  17  739.66   10.38
  -3   3  16  202.45    3.34
  -3   3  15  161.84    2.97
  -3   3  14    5.32    0.27
  -3   3  13 1813.19   22.64
  -3   3  12  166.19    2.72
  -3   3  11  266.90    4.18
  -3   3  10  191.97    2.96
  -3   3   9  594.64    8.79
  -3   3   8  315.05    4.94
  -3   3   7   93.65    1.53
  -3   3   6  484.94    7.98
  -3   3   5  514.08    8.54
  -3   3   4  160.40    3.27
  -3   3   3  480.15    8.69
  -3   3   2 2042.13   48.45
  -3   3   1  730.64   13.02
   3   3   0   89.48    1.43
   3   3   2 2702.88   68.08
   3   3   3 2097.29   55.00
   3   3   4 1156.22   15.92
   3   3   6 3595.54   73.03
   3   3   7  686.42    9.91
   3   3   8   40.88    0.90
   3   3   9 2001.85   29.26
   3   3  10    6.79    0.29
   3   3  11    7.84    0.38
   3   3  12    4.27    0.30
   3   3  13   14.79    0.54
   3   3  14  105.21    2.35
   3   3  15 1171.78   15.47
   3   3  16   69.97    1.58
   3   3  17    6.17    0.31
   3   3  18   20.57    0.69
   3   3  19   35.86    0.89
   3   3  20    7.78    0.38
   3   3  21  111.65    1.95
   3   3  22   89.14    1.69
   3   3  23   33.53    0.88
   3   3  24   95.70    1.83
   3   3  25  189.73    3.18
   3   3  26   87.33    1.74
   3   3  27   79.33    1.83
   3   3  28   14.76    0.56
   3   3  29   40.89    1.00
   3   3  30   33.03    0.86
   3   3  31   98.05    1.92
   3   3  32    6.20    0.48
   3   3  33   77.03    1.49
   3   3  34    1.10    0.38
   3   3  35   76.77    1.61
   3   3  36   34.88    0.99
   3   3  37    8.32    0.54
   3   3  38   13.17    0.81
   3   3  39   14.86    0.93
   3   3  40    7.36    0.71
  -3   5  40    1.74    2.44
  -3   5  39    5.85    0.64
  -3   5  38    1.23    0.43
  -3   5  37    6.84    0.52
  -3   5  36    0.65    0.36
  -3   5  35    4.28    0.50
  -3   5  34   37.28    0.94
  -3   5  33  138.14    2.47
  -3   5  32   65.22    1.45
  -3   5  31   10.14    0.46
  -3   5  30    0.22    0.30
  -3   5  29   67.23    1.47
  -3   5  28    0.75    0.30
  -3   5  27  368.92    5.50
  -3   5  26   59.21    1.23
  -3   5  25  373.60    5.54
  -3   5  24  219.62    3.40
  -3   5  23   19.06    0.63
  -3   5  22   30.16    0.92
  -3   5  21  386.30    5.59
  -3   5  20    5.15    0.34
  -3   5  19   21.82    0.70
  -3   5  18   62.61    1.21
  -3   5  17   21.69    0.63
  -3   5  16    4.80    0.26
  -3   5  15  309.78    4.58
  -3   5  14  190.71    3.01
  -3   5  13  323.69    5.17
  -3   5  12   64.00    1.34
  -3   5  11   13.40    0.47
  -3   5  10   70.18    1.37
  -3   5   9  248.79    4.25
  -3   5   8  113.15    2.43
  -3   5   7  142.35    2.27
  -3   5   6    2.19    0.20
  -3   5   5  107.47    2.44
  -3   5   4   18.26    0.54
  -3   5   3 1964.90   48.75
  -3   5   2    3.30    0.18
  -3   5   1  113.12    2.22
   3   5   0    5.29    0.23
   3   5   1   21.28    0.46
   3   5   2    9.35    0.35
   3   5   3   10.44    0.41
   3   5   4 1727.78   23.06
   3   5   5   58.51    1.27
   3   5   6   76.37    1.42
   3   5   7  218.11    3.61
   3   5   8   83.84    1.65
   3   5   9 1398.70   17.97
   3   5  10    8.79    0.34
   3   5  11  738.18   11.46
   3   5  12   79.05    1.59
   3   5  13    0.24    0.25
   3   5  14  672.30    9.14
   3   5  15  813.95   10.82
   3   5  16    0.45    0.28
   3   5  17   73.59    1.59
   3   5  18  442.12    6.72
   3   5  19  627.63    9.10
   3   5  20  149.25    2.51
   3   5  21  206.88    3.43
   3   5  22   39.65    0.99
   3   5  23  211.12    3.69
   3   5  24   10.07    0.45
   3   5  25  413.23    6.68
   3   5  26    0.32    0.30
   3   5  27   27.99    0.98
   3   5  28   32.42    0.89
   3   5  29  119.56    2.26
   3   5  30    1.56    0.38
   3   5  31    8.96    0.47
   3   5  32    1.33    0.37
   3   5  33    1.05    0.32
   3   5  34    1.78    0.38
   3   5  35   17.83    0.60
   3   5  36   10.70    0.55
   3   5  37    0.95    0.53
   3   5  38   11.15    0.93
   3   5  39    4.51    0.71
   3   5  40    7.00    1.15
  -3   7  39    1.44    3.13
  -3   7  38   24.27    3.99
  -3   7  37   59.35    1.67
  -3   7  36    0.26    0.62
  -3   7  35   22.34    0.69
  -3   7  34    6.35    0.45
  -3   7  33  122.07    2.28
  -3   7  32    1.53    0.34
  -3   7  31   27.82    0.80
  -3   7  30  111.07    2.44
  -3   7  29   35.76    0.87
  -3   7  28  154.29    2.77
  -3   7  27    0.97    0.30
  -3   7  26   74.06    1.42
  -3   7  25  122.66    2.12
  -3   7  24  292.02    4.30
  -3   7  23   79.66    1.76
  -3   7  22   41.83    0.96
  -3   7  21    1.61    0.25
  -3   7  20   70.90    1.46
  -3   7  19    0.15    0.22
  -3   7  18  527.45    7.48
  -3   7  17  199.28    3.46
  -3   7  16    3.47    0.26
  -3   7  15    1.54    0.26
  -3   7  14   74.16    1.63
  -3   7  13   20.98    0.65
  -3   7  12    3.73    0.26
  -3   7  11  482.61    7.69
  -3   7  10  171.03    3.06
  -3   7   9    1.32    0.26
  -3   7   8    9.95    0.35
  -3   7   7  755.21   12.42
  -3   7   6    1.08    0.18
  -3   7   5  101.38    1.84
  -3   7   4  318.12    5.05
  -3   7   3   77.18    1.53
  -3   7   2   82.44    1.57
  -3   7   1   85.59    1.68
   3   7   0 1064.83   14.60
   3   7   1   18.82    0.52
   3   7   2  763.47    9.79
   3   7   3    9.02    0.38
   3   7   4  152.00    2.63
   3   7   5  876.12   14.56
   3   7   6  163.12    2.54
   3   7   7 1647.14   20.30
   3   7   8  362.14    5.86
   3   7   9 1079.80   15.94
   3   7  10 4722.69   60.34
   3   7  11  984.92   16.22
   3   7  12   77.58    1.64
   3   7  13   89.90    1.78
   3   7  14  268.03    3.98
   3   7  15   57.45    1.09
   3   7  16   61.24    1.20
   3   7  17  134.18    2.56
   3   7  18   82.54    1.66
   3   7  19   60.69    1.30
   3   7  20   64.93    1.38
   3   7  21  457.79    6.76
   3   7  22   13.17    0.54
   3   7  23   29.59    0.99
   3   7  24  110.01    2.27
   3   7  25   99.10    2.45
   3   7  26   41.57    0.95
   3   7  27    0.62    0.28
   3   7  28    4.50    0.41
   3   7  29   49.67    1.23
   3   7  30    9.46    0.49
   3   7  31   12.67    0.57
   3   7  32   19.71    0.67
   3   7  33    7.51    0.53
   3   7  34   21.56    1.47
   3   7  35   37.48    1.61
   3   7  36    6.95    0.86
   3   7  37   12.47    1.06
   3   7  38   12.24    1.52
  -3   9  35   26.53    2.85
  -3   9  34   -2.45    1.85
  -3   9  33    2.21    0.59
  -3   9  32    6.38    0.43
  -3   9  31   68.01    1.37
  -3   9  30   18.35    0.74
  -3   9  29    3.51    0.37
  -3   9  28   38.59    0.89
  -3   9  27   68.97    1.44
  -3   9  26    0.64    0.30
  -3   9  25   13.06    0.52
  -3   9  24    6.45    0.37
  -3   9  23  104.21    2.04
  -3   9  22    9.22    0.65
  -3   9  21   25.04    0.84
  -3   9  20    1.23    0.29
  -3   9  19    3.61    0.32
  -3   9  18    6.22    0.34
  -3   9  17  244.89    5.13
  -3   9  16  143.32    2.33
  -3   9  15  205.32    3.55
  -3   9  14  226.53    3.61
  -3   9  13  185.30    4.04
  -3   9  12   15.27    0.51
  -3   9  11   94.40    2.06
  -3   9  10   11.06    0.74
  -3   9   9  110.48    2.05
  -3   9   8  116.29    2.22
  -3   9   7    5.63    0.34
  -3   9   6   55.56    1.25
  -3   9   5  591.80    8.95
  -3   9   4    7.48    0.37
  -3   9   3   20.99    0.60
  -3   9   2   18.71    0.49
  -3   9   1   15.43    0.50
   3   9   0    9.14    0.43
   3   9   1  162.19    2.93
   3   9   2    0.36    0.18
   3   9   3   65.65    1.20
   3   9   4   82.96    1.48
   3   9   5  509.11    7.87
   3   9   6   11.49    0.38
   3   9   7  109.40    1.88
   3   9   8    1.91    0.25
   3   9   9  439.07    6.57
   3   9  10    1.72    0.28
   3   9  11   51.55    1.08
   3   9  12   19.99    0.71
   3   9  13  393.13    6.43
   3   9  14  402.05    6.22
   3   9  15   97.02    1.88
   3   9  16   30.38    0.91
   3   9  17  164.45    2.75
   3   9  18   23.61    0.68
   3   9  19    7.97    0.45
   3   9  20   54.16    1.21
   3   9  21   49.62    1.18
   3   9  22   75.82    1.51
   3   9  23   12.81    0.57
   3   9  24   10.87    0.49
   3   9  25   30.20    0.87
   3   9  26   31.12    0.87
   3   9  27   27.58    0.85
   3   9  28   10.59    0.57
   3   9  29    0.52    0.46
   3   9  30    0.25    0.44
   3   9  31   64.02    1.69
   3   9  32    6.09    0.69
   3   9  33    5.67    0.59
   3   9  34    0.79    0.46
   3   9  35   43.77    2.86
  -3  11  30    4.56    8.81
  -3  11  29   80.00    2.48
  -3  11  28    4.41    0.50
  -3  11  27    8.05    0.54
  -3  11  26    1.30    0.34
  -3  11  25  223.72    4.63
  -3  11  24   20.94    0.64
  -3  11  23    4.08    0.41
  -3  11  22    1.82    0.31
  -3  11  21  115.67    2.82
  -3  11  20   16.99    0.63
  -3  11  19    1.50    0.24
  -3  11  18    3.62    0.34
  -3  11  17   10.95    0.43
  -3  11  16   18.07    0.66
  -3  11  15   41.49    1.13
  -3  11  14    4.39    0.40
  -3  11  13   35.51    0.87
  -3  11  12   59.30    1.79
  -3  11  11  212.73    4.47
  -3  11  10   15.15    0.50
  -3  11   9  172.50    3.39
  -3  11   8    5.79    0.39
  -3  11   7  467.60    9.59
  -3  11   6  199.76    5.33
  -3  11   5  109.35    2.48
  -3  11   4    1.80    0.27
  -3  11   3   36.35    0.99
  -3  11   2    3.66    0.31
  -3  11   1  161.39    2.89
   3  11   0    3.29    0.34
   3  11   1   15.30    0.50
   3  11   2   41.28    0.95
   3  11   3   43.29    1.07
   3  11   4   10.84    0.41
   3  11   5   65.89    1.38
   3  11   6    6.51    0.37
   3  11   7   73.17    1.62
   3  11   8  141.01    2.54
   3  11   9    5.39    0.39
   3  11  10   65.81    1.39
   3  11  11   18.91    0.75
   3  11  12   26.60    0.92
   3  11  13    7.60    0.42
   3  11  14   17.16    0.59
   3  11  15  313.09    5.52
   3  11  16    6.01    0.39
   3  11  17   29.65    0.79
   3  11  18   62.42    1.35
   3  11  19  188.23    3.16
   3  11  20    8.04    0.48
   3  11  21    2.45    0.31
   3  11  22    6.16    0.49
   3  11  23    8.98    0.49
   3  11  24   33.15    0.97
   3  11  25   74.75    1.57
   3  11  26    3.07    0.43
   3  11  27    6.82    0.39
   3  11  28    7.08    0.67
   3  11  29    2.29    0.69
   3  11  30    0.20    0.50
  -3  13  27   -0.64    0.91
  -3  13  26    9.14    1.51
  -3  13  25    2.75    1.45
  -3  13  24   42.13    1.50
  -3  13  23   -0.03    0.27
  -3  13  22    4.82    0.37
  -3  13  21   13.82    0.60
  -3  13  20    7.86    0.46
  -3  13  19    9.53    0.48
  -3  13  18    1.94    0.36
  -3  13  17   31.03    0.95
  -3  13  16    1.16    0.29
  -3  13  15    0.38    0.34
  -3  13  14   82.67    2.32
  -3  13  13   49.03    1.33
  -3  13  12   68.96    1.55
  -3  13  11   81.64    2.11
  -3  13  10    2.64    0.33
  -3  13   9  121.94    2.71
  -3  13   8   13.08    0.54
  -3  13   7    7.05    0.41
  -3  13   6    0.47    0.30
  -3  13   5  145.34    2.98
  -3  13   4    0.10    0.34
  -3  13   3    0.89    0.34
  -3  13   2   40.55    0.99
  -3  13   1   54.32    1.25
   3  13   0   19.99    0.56
   3  13   1   34.38    1.08
   3  13   2   25.85    0.74
   3  13   3   -0.18    0.31
   3  13   4   66.04    1.50
   3  13   5    3.91    0.34
   3  13   6    7.37    0.42
   3  13   7    2.44    0.33
   3  13   8  142.91    2.55
   3  13   9   73.76    1.67
   3  13  10    0.26    0.26
   3  13  11   11.66    0.58
   3  13  12    8.02    0.52
   3  13  13   85.39    1.78
   3  13  14  270.68    4.38
   3  13  15   21.93    0.87
   3  13  16   59.82    1.60
   3  13  17    0.16    0.42
   3  13  18    5.71    0.50
   3  13  19   26.93    0.86
   3  13  20    7.56    0.65
   3  13  21   10.15    0.52
   3  13  22   14.49    0.60
   3  13  23    5.71    0.39
   3  13  24   60.79    2.01
   3  13  25   23.68    1.07
   3  13  26    3.05    0.80
  -3  15  24    5.17    1.51
  -3  15  22    1.04    1.07
  -3  15  17    6.64    0.50
  -3  15  16    1.39    0.38
  -3  15  15   37.84    1.03
  -3  15  14   18.15    0.67
  -3  15  13   54.04    1.27
  -3  15  12    1.09    0.35
  -3  15  11   19.23    0.81
  -3  15  10   64.07    2.05
  -3  15   9   64.29    1.58
  -3  15   8   17.21    0.69
  -3  15   7   22.34    0.77
  -3  15   6  111.82    2.34
  -3  15   5    1.02    0.42
  -3  15   4    0.10    0.35
  -3  15   3   56.77    1.33
  -3  15   2    3.59    0.42
  -3  15   1    8.86    0.50
   3  15   0    0.57    0.43
   3  15   1   23.42    1.10
   3  15   2   17.63    0.77
   3  15   3   16.12    0.68
   3  15   4   42.24    1.03
   3  15   5    2.30    0.34
   3  15   6   15.20    0.60
   3  15   7   32.22    0.99
   3  15   8   48.51    1.19
   3  15   9   63.28    1.61
   3  15  10    2.40    0.45
   3  15  11    0.09    0.34
   3  15  12   11.75    0.63
   3  15  13  101.11    2.27
   3  15  14   32.34    0.96
   3  15  15   40.83    1.02
   3  15  16    5.63    0.48
   3  15  17   23.50    0.75
   3  15  18   14.31    0.99
   3  15  19   -0.22    0.76
   3  15  20    9.32    0.95
   3  15  23    0.58    1.36
  -3  17   8   14.98    1.27
  -3  17   7   85.51    2.39
  -3  17   6   18.37    0.70
  -3  17   5    0.07    0.37
  -3  17   4    0.30    0.42
  -3  17   3   24.33    0.87
  -3  17   2    0.63    0.49
  -3  17   1    9.63    0.86
   3  17   0    0.30    0.38
   3  17   1    0.80    0.55
   3  17   2    0.79    0.48
   3  17   3   25.91    1.00
   3  17   4   -0.23    0.55
   3  17   5   11.32    0.62
   3  17   6    1.17    0.40
   3  17   7    1.36    0.41
   3  17   8    3.17    0.47
   3  17   9    0.80    0.55
   3  17  10    5.37    0.78
   3  17  11   20.58    1.58
  -4   0  43   -0.19    0.88
  -4   0  42    1.12    0.49
  -4   0  41   -0.28    0.43
  -4   0  40    0.02    0.54
  -4   0  39    0.58    0.58
  -4   0  38   59.15    2.01
  -4   0  37   -0.74    0.38
  -4   0  36   74.30    1.98
  -4   0  35    0.63    0.54
  -4   0  34    5.58    0.63
  -4   0  33   -0.12    0.47
  -4   0  32  361.03    7.92
  -4   0  31   -0.25    0.39
  -4   0  30   90.80    2.27
  -4   0  29   -0.89    0.46
  -4   0  28  765.57   14.54
  -4   0  27    0.24    0.35
  -4   0  26   34.57    1.21
  -4   0  25   -0.32    0.31
  -4   0  24   16.84    0.79
  -4   0  23    0.26    0.27
  -4   0  22  350.63    7.48
  -4   0  21   -0.37    0.29
  -4   0  20  170.62    3.89
  -4   0  19    0.15    0.29
  -4   0  18   26.61    0.96
  -4   0  17    0.22    0.25
  -4   0  16   50.65    1.52
  -4   0  15    0.79    0.31
  -4   0  14  491.32   10.11
  -4   0  13   -0.38    0.26
  -4   0  12  374.48    7.68
  -4   0  11    0.08    0.21
  -4   0  10 1324.18   27.79
  -4   0   9   -0.20    0.21
  -4   0   8 1691.77   42.89
  -4   0   7   -0.09    0.14
  -4   0   6  434.81    8.03
  -4   0   5   -0.08    0.25
  -4   0   3   -0.24    0.12
  -4   0   2  704.50   13.89
  -4   0   1    0.05    0.11
   4   0   1   -0.34    0.15
   4   0   2  652.59   16.64
   4   0   3    0.62    0.37
   4   0   4    3.72    0.39
   4   0   5    0.10    0.30
   4   0   6  137.75    4.55
   4   0   7    0.34    0.21
   4   0   8  175.63    4.46
   4   0   9    0.60    0.20
   4   0  10  931.01   17.57
   4   0  11    0.39    0.30
   4   0  12  302.96    6.57
   4   0  13    0.05    0.26
   4   0  14 1755.10   30.93
   4   0  15    0.08    0.26
   4   0  16   94.10    2.41
   4   0  17    0.03    0.24
   4   0  18 1365.78   24.94
   4   0  19   -0.50    0.37
   4   0  20  264.60    5.85
   4   0  21   -0.43    0.45
   4   0  22  487.10    9.62
   4   0  23   -0.33    0.35
   4   0  24  136.66    3.52
   4   0  25    0.54    0.39
   4   0  26  208.31    4.58
   4   0  27    0.22    0.42
   4   0  28   11.60    0.66
   4   0  29    1.28    0.48
   4   0  30  695.68   13.18
   4   0  31   -0.23    0.47
   4   0  32    8.20    0.72
   4   0  33   -1.03    0.75
   4   0  34   99.02    2.54
   4   0  35    0.13    0.50
   4   0  36    1.23    0.49
   4   0  37   -0.16    0.55
   4   0  38    2.70    0.50
   4   0  39    0.42    0.47
  -4   2  42   44.52    2.61
  -4   2  41   13.89    0.58
  -4   2  40   16.85    0.83
  -4   2  39   17.86    0.79
  -4   2  38   50.66    1.35
  -4   2  37   85.84    1.89
  -4   2  36   20.15    0.66
  -4   2  35    0.87    0.32
  -4   2  34    1.24    0.37
  -4   2  33   57.88    1.28
  -4   2  32   17.68    0.70
  -4   2  31   24.19    0.79
  -4   2  30   24.82    0.75
  -4   2  29    0.83    0.29
  -4   2  28  108.90    2.06
  -4   2  27   67.76    1.39
  -4   2  26   34.19    0.89
  -4   2  25  129.99    2.28
  -4   2  24  169.01    3.03
  -4   2  23   50.01    1.12
  -4   2  22   35.46    0.87
  -4   2  21  472.69    6.56
  -4   2  20 1518.14   19.61
  -4   2  19   11.65    0.42
  -4   2  18  114.61    2.00
  -4   2  17  126.18    2.16
  -4   2  16 1471.26   18.42
  -4   2  15 1114.97   14.73
  -4   2  14    4.10    0.24
  -4   2  13 1863.50   27.22
  -4   2  12 2957.84   54.68
  -4   2  11 2173.28   38.78
  -4   2  10  597.08    8.37
  -4   2   9 1020.56   17.12
  -4   2   8  468.52    7.30
  -4   2   7  391.23    6.09
  -4   2   6  834.59   14.71
  -4   2   5  883.29   15.51
  -4   2   4 1284.88   25.36
  -4   2   3 1282.00   31.25
  -4   2   2  601.71   12.18
  -4   2   1  558.81   11.23
   4   2   0    1.39    0.14
   4   2   2 1196.13   23.76
   4   2   3  395.22    5.78
   4   2   4  714.64   10.74
   4   2   5  110.36    1.80
   4   2   6  204.40    3.12
   4   2   7   22.21    0.71
   4   2   8  268.07    4.42
   4   2   9  196.84    3.76
   4   2  10  191.30    3.29
   4   2  11   88.13    1.77
   4   2  12   59.29    1.31
   4   2  13   32.68    0.78
   4   2  14 1485.53   18.70
   4   2  15  136.02    2.34
   4   2  16  780.91   10.59
   4   2  17   13.13    0.44
   4   2  18   57.83    1.20
   4   2  19  349.48    5.66
   4   2  20   28.23    0.75
   4   2  21   37.90    0.92
   4   2  22   16.79    0.54
   4   2  23  830.62   11.73
   4   2  24   83.67    1.74
   4   2  25  127.94    2.28
   4   2  26    2.91    0.32
   4   2  27    9.77    0.60
   4   2  28  245.89    4.23
   4   2  29   13.26    0.57
   4   2  30   73.89    1.47
   4   2  31    9.90    0.47
   4   2  32  114.35    2.18
   4   2  33   23.77    0.74
   4   2  34    6.19    0.41
   4   2  35    3.31    0.42
   4   2  36    0.53    0.39
   4   2  37   69.25    1.72
   4   2  38    0.19    0.43
   4   2  39    9.15    1.22
  -4   4  41   -1.51    1.86
  -4   4  40   -0.15    0.94
  -4   4  39   36.40    1.07
  -4   4  38   86.49    1.88
  -4   4  37    0.27    0.38
  -4   4  36   22.91    0.71
  -4   4  35    4.38    0.44
  -4   4  34   16.14    0.63
  -4   4  33   48.47    1.19
  -4   4  32   81.09    1.71
  -4   4  31   20.94    0.69
  -4   4  30    6.72    0.50
  -4   4  29   50.09    1.15
  -4   4  28  139.39    2.40
  -4   4  27  133.56    2.58
  -4   4  26  310.84    4.73
  -4   4  25   30.04    0.77
  -4   4  24   46.01    1.03
  -4   4  23    1.31    0.31
  -4   4  22   26.02    0.71
  -4   4  21  551.46    7.70
  -4   4  20  215.32    3.37
  -4   4  19  173.70    2.83
  -4   4  18    4.01    0.26
  -4   4  17    2.17    0.22
  -4   4  16   21.35    0.54
  -4   4  15    5.50    0.30
  -4   4  14   26.43    0.67
  -4   4  13  149.89    2.43
  -4   4  12  451.55    6.66
  -4   4  11  881.54   13.23
  -4   4  10  156.07    2.41
  -4   4   9  168.57    2.76
  -4   4   8   81.65    1.34
  -4   4   7  903.07   17.23
  -4   4   6  256.34    4.68
  -4   4   5   87.65    1.70
  -4   4   4    2.88    0.21
  -4   4   3  241.15    4.22
  -4   4   2  603.45    9.98
  -4   4   1 1187.71   15.63
   4   4   0  200.07    2.84
   4   4   1 1211.26   16.21
   4   4   2  511.03    7.24
   4   4   3  273.56    4.55
   4   4   4  661.32    8.65
   4   4   5  870.39   12.41
   4   4   6    4.30    0.25
   4   4   7 1200.71   16.79
   4   4   8    3.28    0.25
   4   4   9    9.98    0.42
   4   4  10  289.20    4.65
   4   4  11    2.16    0.22
   4   4  12   27.26    0.83
   4   4  13   68.24    1.28
   4   4  14  374.50    5.47
   4   4  15   13.76    0.50
   4   4  16   21.61    0.65
   4   4  17  581.84    8.77
   4   4  18    6.48    0.38
   4   4  19  274.80    4.75
   4   4  20    5.43    0.32
   4   4  21  284.97    4.94
   4   4  22  158.99    2.64
   4   4  23   50.72    1.12
   4   4  24   50.57    1.11
   4   4  25   16.35    0.67
   4   4  26  213.49    3.45
   4   4  27   12.36    0.54
   4   4  28    0.45    0.31
   4   4  29   72.59    1.47
   4   4  30  153.46    2.68
   4   4  31   53.47    1.15
   4   4  32    5.69    0.46
   4   4  33   60.18    1.30
   4   4  34   86.71    1.59
   4   4  35    0.68    0.36
   4   4  36   41.82    1.23
   4   4  37    0.83    0.55
   4   4  38   12.67    1.20
   4   4  39    0.91    0.59
   4   4  40   43.15    2.79
  -4   6  40    2.52    2.26
  -4   6  38    6.65    3.65
  -4   6  37   56.87    1.36
  -4   6  36    9.24    0.51
  -4   6  35   11.18    0.54
  -4   6  34   24.67    0.76
  -4   6  33    1.98    0.38
  -4   6  32  172.85    2.86
  -4   6  31   15.86    0.60
  -4   6  30  126.35    2.22
  -4   6  29    4.58    0.41
  -4   6  28  159.64    2.70
  -4   6  27   22.85    0.71
  -4   6  26  263.02    3.98
  -4   6  25   78.94    1.79
  -4   6  24    1.52    0.29
  -4   6  23    0.40    0.24
  -4   6  22  403.49    5.83
  -4   6  21   46.74    1.01
  -4   6  20  164.16    2.63
  -4   6  19    1.91    0.25
  -4   6  18   52.58    1.24
  -4   6  17   13.58    0.44
  -4   6  16   24.66    0.66
  -4   6  15   87.73    1.59
  -4   6  14   27.08    0.65
  -4   6  13   36.39    0.78
  -4   6  12   65.55    1.41
  -4   6  11  377.16    5.64
  -4   6  10  589.55   10.12
  -4   6   9   88.09    2.50
  -4   6   8  106.77    1.96
  -4   6   7  228.83    3.82
  -4   6   6    7.19    0.28
  -4   6   5   52.03    1.09
  -4   6   4  342.60    5.60
  -4   6   3  658.39    9.89
  -4   6   2  521.75    9.84
  -4   6   1  132.99    2.56
   4   6   0 1078.90   13.51
   4   6   1  550.26    7.96
   4   6   2    2.60    0.24
   4   6   3  305.94    4.42
   4   6   4  807.22   11.67
   4   6   5   15.71    0.44
   4   6   6   12.15    0.38
   4   6   7    7.74    0.34
   4   6   8 1497.96   19.00
   4   6   9    5.29    0.30
   4   6  10 1534.27   20.35
   4   6  11  483.38    6.56
   4   6  12  131.45    2.62
   4   6  13  101.50    1.80
   4   6  14   60.54    1.24
   4   6  15   13.72    0.53
   4   6  16    1.41    0.29
   4   6  17   37.11    0.90
   4   6  18 1197.25   17.29
   4   6  19  179.45    3.28
   4   6  20   23.65    0.67
   4   6  21   67.34    1.55
   4   6  22  271.29    4.36
   4   6  23  118.64    2.63
   4   6  24    5.01    0.34
   4   6  25   11.75    0.59
   4   6  26   15.96    0.70
   4   6  27   43.67    1.10
   4   6  28  142.01    2.36
   4   6  29   14.44    0.57
   4   6  30    6.87    0.45
   4   6  31   13.76    0.52
   4   6  32   33.06    0.91
   4   6  33    0.99    0.32
   4   6  34    2.72    0.41
   4   6  35    0.86    0.83
   4   6  36    7.52    1.03
   4   6  37    1.25    0.56
   4   6  38   -0.71    0.79
   4   6  39    1.15    1.31
  -4   8  38   39.16    5.43
  -4   8  37   22.68    2.77
  -4   8  36    5.06    1.76
  -4   8  35   41.82    1.44
  -4   8  34    2.27    0.36
  -4   8  33   16.01    0.63
  -4   8  32    0.38    0.37
  -4   8  31   67.08    1.51
  -4   8  30   12.88    0.56
  -4   8  29    6.47    0.48
  -4   8  28   21.62    0.69
  -4   8  27    8.06    0.52
  -4   8  26   13.84    0.53
  -4   8  25   87.49    1.62
  -4   8  24  159.49    3.34
  -4   8  23   38.31    0.95
  -4   8  22   94.95    1.81
  -4   8  21   32.97    0.80
  -4   8  20  116.61    2.12
  -4   8  19    0.87    0.27
  -4   8  18   26.64    0.79
  -4   8  17  127.94    3.28
  -4   8  16  289.57    5.63
  -4   8  15  183.47    3.06
  -4   8  14   47.64    1.01
  -4   8  13   26.24    0.67
  -4   8  12  427.54    8.66
  -4   8  11   41.17    1.10
  -4   8  10  817.88   13.85
  -4   8   9    9.12    0.37
  -4   8   8    6.87    0.32
  -4   8   7    6.74    0.30
  -4   8   6   83.97    1.55
  -4   8   5  633.72    9.48
  -4   8   4    2.08    0.21
  -4   8   3   22.93    0.72
  -4   8   2   11.41    0.42
  -4   8   1   16.65    0.47
   4   8   0   67.73    1.26
   4   8   1  195.58    3.39
   4   8   2   29.04    0.79
   4   8   3  167.69    3.06
   4   8   4  174.01    2.83
   4   8   5    0.67    0.22
   4   8   6  163.69    3.06
   4   8   7    1.49    0.21
   4   8   8  478.63    6.73
   4   8   9  241.72    4.12
   4   8  10  276.51    4.05
   4   8  11   13.35    0.46
   4   8  12   19.69    0.58
   4   8  13  125.97    2.20
   4   8  14  264.82    4.17
   4   8  15  138.94    2.32
   4   8  16   81.30    1.51
   4   8  17   99.36    1.96
   4   8  18   65.39    1.54
   4   8  19   52.22    1.22
   4   8  20   18.21    0.57
   4   8  21    1.15    0.38
   4   8  22   81.15    1.66
   4   8  23   89.20    2.01
   4   8  24   77.43    1.66
   4   8  25   22.89    0.73
   4   8  26   17.61    0.65
   4   8  27  111.42    2.27
   4   8  28   68.37    1.59
   4   8  29   89.45    1.96
   4   8  30  129.83    2.39
   4   8  31    0.29    0.33
   4   8  32   35.66    1.03
   4   8  33    1.23    0.66
   4   8  34   29.08    1.42
   4   8  35    0.30    0.72
   4   8  36    3.36    0.61
   4   8  37    0.94    0.69
  -4  10  32   10.40    2.07
  -4  10  31    0.57    0.63
  -4  10  30    4.54    0.54
  -4  10  29   -0.37    0.40
  -4  10  28   72.99    2.54
  -4  10  27    5.37    0.44
  -4  10  26    3.30    0.34
  -4  10  25   45.89    1.23
  -4  10  24   45.17    1.22
  -4  10  23   48.19    1.23
  -4  10  22   50.61    1.24
  -4  10  21  112.55    2.37
  -4  10  20   63.39    1.28
  -4  10  19   58.59    1.50
  -4  10  18   16.02    0.48
  -4  10  17   16.68    0.56
  -4  10  16  152.39    2.91
  -4  10  15  114.60    3.00
  -4  10  14   11.96    0.50
  -4  10  13    9.74    0.51
  -4  10  12   17.49    0.65
  -4  10  11  227.45    4.39
  -4  10  10   95.12    2.25
  -4  10   9   87.52    1.98
  -4  10   8  152.64    3.05
  -4  10   7   32.60    0.78
  -4  10   6    0.90    0.26
  -4  10   5  284.87    5.05
  -4  10   4  110.32    2.11
  -4  10   3    1.37    0.26
  -4  10   2   94.03    1.78
  -4  10   1  224.48    3.61
   4  10   0  154.54    2.66
   4  10   1    0.57    0.23
   4  10   2   82.40    1.78
   4  10   3   12.61    0.44
   4  10   4  136.71    2.54
   4  10   5    2.66    0.30
   4  10   6    6.90    0.36
   4  10   7  324.06    5.11
   4  10   8   51.57    1.11
   4  10   9    9.07    0.37
   4  10  10   17.55    0.57
   4  10  11   37.73    0.91
   4  10  12   69.72    1.48
   4  10  13  479.31    7.54
   4  10  14  507.44    7.91
   4  10  15  175.67    3.12
   4  10  16   70.45    1.49
   4  10  17  535.65    8.57
   4  10  18  106.34    2.17
   4  10  19   54.97    1.26
   4  10  20   76.33    1.62
   4  10  21    9.35    0.50
   4  10  22    6.30    0.46
   4  10  23   10.95    0.52
   4  10  24    0.99    0.38
   4  10  25    2.05    0.35
   4  10  26    6.22    0.48
   4  10  27   72.27    1.53
   4  10  28    0.40    0.31
   4  10  29   23.86    0.87
   4  10  30   57.88    1.84
   4  10  31   17.28    1.02
   4  10  32    0.61    0.74
   4  10  33   31.93    1.47
  -4  12  27   -0.80    1.19
  -4  12  26   14.79    0.59
  -4  12  25    1.16    0.33
  -4  12  24    0.84    0.39
  -4  12  23    8.49    0.46
  -4  12  22    2.68    0.32
  -4  12  21    0.31    0.26
  -4  12  20   18.94    0.65
  -4  12  19    0.27    0.24
  -4  12  18    4.78    0.32
  -4  12  17   10.61    0.63
  -4  12  16   23.26    0.88
  -4  12  15    0.01    0.34
  -4  12  14   30.92    0.95
  -4  12  13   47.30    1.42
  -4  12  12  212.57    3.85
  -4  12  11  194.08    3.60
  -4  12  10  256.60    4.87
  -4  12   9  103.21    2.27
  -4  12   8  279.38    4.95
  -4  12   7    0.01    0.27
  -4  12   6   13.95    0.56
  -4  12   5   23.43    0.78
  -4  12   4  314.56    5.35
  -4  12   3   15.80    0.73
  -4  12   2   24.68    0.75
  -4  12   1    1.71    0.41
   4  12   0  233.40    4.45
   4  12   1    3.28    0.29
   4  12   2    1.15    0.29
   4  12   3    0.66    0.24
   4  12   4  172.97    3.16
   4  12   5   38.93    0.97
   4  12   6    0.96    0.30
   4  12   7    3.81    0.35
   4  12   8    0.22    0.33
   4  12   9   43.60    1.05
   4  12  10    7.38    0.44
   4  12  11    3.86    0.42
   4  12  12    4.38    0.46
   4  12  13  134.53    2.52
   4  12  14    8.05    0.41
   4  12  15   40.22    1.01
   4  12  16    6.81    0.59
   4  12  17   22.58    0.78
   4  12  18  106.51    2.00
   4  12  19   26.93    0.88
   4  12  20   22.06    0.70
   4  12  21   37.79    1.08
   4  12  22  171.56    3.33
   4  12  23   19.62    0.71
   4  12  24    4.26    0.45
   4  12  25   13.27    0.58
   4  12  26   38.70    1.60
   4  12  27    0.44    0.52
   4  12  28    2.74    1.51
   4  12  29   -0.04    0.74
  -4  14  25    2.57    1.07
  -4  14  24    8.31    1.43
  -4  14  23    7.64    1.59
  -4  14  22    8.34    1.09
  -4  14  20  129.74    2.80
  -4  14  19    3.12    0.31
  -4  14  18    4.13    0.37
  -4  14  17   45.20    1.27
  -4  14  16   66.49    1.64
  -4  14  15   22.29    0.76
  -4  14  14   14.42    0.56
  -4  14  13    8.53    0.52
  -4  14  12  104.57    2.78
  -4  14  11   27.35    0.89
  -4  14  10   13.31    0.63
  -4  14   9    4.22    0.38
  -4  14   8    0.96    0.36
  -4  14   7    6.39    0.50
  -4  14   6   42.34    1.47
  -4  14   5   13.25    0.59
  -4  14   4    3.14    0.42
  -4  14   3   34.15    1.15
  -4  14   2   60.85    1.42
  -4  14   1    0.30    0.34
   4  14   0    3.97    0.37
   4  14   1    0.97    0.31
   4  14   2   17.97    0.61
   4  14   3    0.27    0.36
   4  14   4   48.05    1.13
   4  14   5   23.24    0.71
   4  14   6   22.25    0.83
   4  14   7   16.96    0.64
   4  14   8   40.12    0.99
   4  14   9  110.30    2.24
   4  14  10   52.21    1.09
   4  14  11    0.06    0.31
   4  14  12  120.73    2.38
   4  14  13   12.40    0.66
   4  14  14    0.97    0.36
   4  14  15   -0.30    0.46
   4  14  16   12.66    0.73
   4  14  17    1.08    0.46
   4  14  18    1.03    0.40
   4  14  19   19.47    0.71
   4  14  20   13.15    0.80
   4  14  21    4.39    0.76
   4  14  22    0.02    0.42
   4  14  23   16.07    1.04
   4  14  25   -0.22    0.69
  -4  16  21   16.17    1.93
  -4  16  17   -0.64    1.38
  -4  16  16    9.22    1.86
  -4  16  15   18.74    2.21
  -4  16  13    8.20    1.60
  -4  16  12   19.21    0.83
  -4  16  11   17.92    0.83
  -4  16  10    1.07    0.50
  -4  16   9    7.75    0.47
  -4  16   8   35.72    1.19
  -4  16   7   15.05    0.62
  -4  16   6    5.06    0.45
  -4  16   5    1.05    0.38
  -4  16   4   41.85    1.19
  -4  16   3    8.09    0.60
  -4  16   2   11.27    0.67
  -4  16   1   24.82    0.85
   4  16   0    8.20    0.53
   4  16   1    5.29    0.57
   4  16   2    0.21    0.38
   4  16   3   18.09    0.77
   4  16   4    3.67    0.50
   4  16   5   35.29    1.12
   4  16   6    1.92    0.43
   4  16   7   64.82    1.64
   4  16   8   13.33    0.62
   4  16   9    4.22    0.51
   4  16  10    1.92    0.48
   4  16  11    4.52    0.51
   4  16  12    5.47    0.53
   4  16  13   28.95    0.91
   4  16  14    1.92    0.42
   4  16  15    2.48    0.61
   4  16  16    2.32    0.91
   4  18   2    0.07    0.75
   4  18   3    2.07    0.64
   4  18   4    6.66    0.93
  -5   1  43   -0.20    0.61
  -5   1  42    6.52    0.51
  -5   1  41   13.71    0.63
  -5   1  40   16.50    0.63
  -5   1  39   14.21    0.76
  -5   1  38   57.39    1.25
  -5   1  37   71.49    1.45
  -5   1  36   10.61    0.56
  -5   1  35   31.02    0.95
  -5   1  34   43.64    1.02
  -5   1  33  153.96    2.64
  -5   1  32    3.21    0.37
  -5   1  31  217.68    3.51
  -5   1  30  207.93    3.40
  -5   1  29  136.69    2.36
  -5   1  28  338.83    5.07
  -5   1  27   35.58    0.82
  -5   1  26   63.40    1.37
  -5   1  25   19.43    0.56
  -5   1  24  361.33    5.23
  -5   1  23   60.01    1.23
  -5   1  22  181.38    2.83
  -5   1  21  487.01    6.67
  -5   1  20  179.93    2.85
  -5   1  19   18.07    0.50
  -5   1  18 1000.16   13.16
  -5   1  17   30.56    0.75
  -5   1  16  262.93    3.89
  -5   1  15 1427.07   18.33
  -5   1  14   61.70    1.23
  -5   1  13  360.85    5.18
  -5   1  12   42.22    0.87
  -5   1  11   49.86    1.00
  -5   1  10    2.97    0.18
  -5   1   9  282.06    4.08
  -5   1   8  333.41    4.58
  -5   1   7 1155.59   18.22
  -5   1   6  452.06    8.66
  -5   1   5    8.67    0.27
  -5   1   4   15.72    0.34
  -5   1   3  944.68   19.02
  -5   1   1  307.16    6.68
   5   1   0  571.03   11.56
   5   1   1  865.74   15.20
   5   1   2  709.09   12.89
   5   1   3  592.32    8.28
   5   1   4 1788.16   44.88
   5   1   5  131.10    2.20
   5   1   6  113.10    1.91
   5   1   7  454.47    6.43
   5   1   8  968.92   13.81
   5   1   9  241.94    3.91
   5   1  10  520.69    7.97
   5   1  11   95.61    1.85
   5   1  12  266.72    4.61
   5   1  13   18.17    0.56
   5   1  14    9.90    0.38
   5   1  15   73.38    1.52
   5   1  16    8.64    0.37
   5   1  17   20.31    0.56
   5   1  18  448.15    6.72
   5   1  19  149.87    2.84
   5   1  20    2.71    0.34
   5   1  21  613.46    8.41
   5   1  22   92.46    1.67
   5   1  23  138.52    2.54
   5   1  24   63.37    1.38
   5   1  25    5.92    0.40
   5   1  26  529.59    7.77
   5   1  27  444.78    6.63
   5   1  28   78.36    1.58
   5   1  29    5.01    0.45
   5   1  30    1.09    0.31
   5   1  31  142.24    2.48
   5   1  32    1.04    0.39
   5   1  33    0.26    0.48
   5   1  34    5.79    0.42
   5   1  35    2.02    0.38
   5   1  36   39.87    1.08
   5   1  37    2.01    0.44
   5   1  38   15.75    0.66
  -5   3  41    3.85    0.59
  -5   3  40    0.67    0.36
  -5   3  39    8.32    0.52
  -5   3  38   33.84    0.98
  -5   3  37    2.21    0.45
  -5   3  36   58.54    1.55
  -5   3  35   40.35    1.06
  -5   3  34   19.90    0.61
  -5   3  33    1.52    0.41
  -5   3  32   16.66    0.60
  -5   3  31    9.02    0.46
  -5   3  30   11.58    0.47
  -5   3  29  116.57    2.12
  -5   3  28    0.28    0.34
  -5   3  27  194.10    3.46
  -5   3  26   -0.46    0.30
  -5   3  25   25.18    0.75
  -5   3  24   26.53    0.75
  -5   3  23  260.17    3.98
  -5   3  22  112.49    2.01
  -5   3  21   20.43    0.56
  -5   3  20  151.79    2.36
  -5   3  19  767.71   10.11
  -5   3  18  142.83    2.54
  -5   3  17 4202.87   72.82
  -5   3  16  114.80    2.08
  -5   3  15  270.28    4.20
  -5   3  14   64.46    1.31
  -5   3  13  630.42    8.91
  -5   3  12  314.06    5.23
  -5   3  11  312.98    4.75
  -5   3  10   65.01    1.48
  -5   3   9  255.71    4.42
  -5   3   8  235.01    5.23
  -5   3   7  168.42    3.32
  -5   3   6  148.04    2.81
  -5   3   5  914.91   14.81
  -5   3   4  143.98    2.11
  -5   3   3  176.62    2.94
  -5   3   2   51.15    1.03
  -5   3   1  140.24    2.67
   5   3   0 1526.06   30.50
   5   3   1 1370.99   19.43
   5   3   2  305.94    4.59
   5   3   3  846.49   11.51
   5   3   4  174.76    2.59
   5   3   5 1421.14   17.74
   5   3   6   43.96    0.92
   5   3   7 1478.96   21.60
   5   3   8   31.74    0.71
   5   3   9 1937.01   28.22
   5   3  10    0.46    0.22
   5   3  11  196.79    3.32
   5   3  12  604.18    8.25
   5   3  13  169.87    2.82
   5   3  14   66.71    1.47
   5   3  15  167.01    2.88
   5   3  16    0.59    0.26
   5   3  17   27.92    0.75
   5   3  18   12.83    0.50
   5   3  19    9.37    0.40
   5   3  20   48.61    1.03
   5   3  21   23.33    0.68
   5   3  22    0.61    0.29
   5   3  23   51.87    1.10
   5   3  24    5.45    0.35
   5   3  25    5.77    0.40
   5   3  26   61.02    1.34
   5   3  27  357.62    5.46
   5   3  28    4.09    0.37
   5   3  29    5.56    0.44
   5   3  30   17.16    0.62
   5   3  31   43.03    1.15
   5   3  32   72.23    1.75
   5   3  33    2.27    0.37
   5   3  34   18.43    0.61
   5   3  35  284.47    4.38
   5   3  36   34.11    0.86
   5   3  37   25.22    1.54
   5   3  38    0.17    0.51
   5   3  39   15.69    1.32
  -5   5  41   19.24    4.13
  -5   5  40    6.84    3.49
  -5   5  39   25.65    1.16
  -5   5  38   29.67    0.89
  -5   5  37  144.15    2.92
  -5   5  36    0.54    0.39
  -5   5  35   67.31    1.47
  -5   5  34   92.94    1.73
  -5   5  33  198.78    3.61
  -5   5  32   36.46    0.91
  -5   5  31    0.82    0.36
  -5   5  30   41.48    0.98
  -5   5  29   61.97    1.57
  -5   5  28  220.29    3.62
  -5   5  27  108.86    1.94
  -5   5  26   94.47    1.76
  -5   5  25  879.38   12.71
  -5   5  24  158.87    2.84
  -5   5  23    0.96    0.26
  -5   5  22   74.83    1.59
  -5   5  21  259.66    4.21
  -5   5  20    4.71    0.33
  -5   5  19  268.59    4.01
  -5   5  18   87.17    1.68
  -5   5  17  194.59    3.30
  -5   5  16    1.25    0.20
  -5   5  15   63.53    1.15
  -5   5  14   13.11    0.44
  -5   5  13    4.37    0.20
  -5   5  12    1.09    0.14
  -5   5  11  214.75    2.93
  -5   5  10   29.45    0.61
  -5   5   9   39.44    0.75
  -5   5   8   16.36    0.52
  -5   5   7 2162.68   43.02
  -5   5   6 1252.30   51.35
  -5   5   5 2772.97   54.21
  -5   5   4    2.34    0.19
  -5   5   3  380.56    5.95
  -5   5   2  375.38    5.29
  -5   5   1  332.20    4.61
   5   5   0    1.19    0.18
   5   5   1  199.84    3.26
   5   5   2   20.00    0.55
   5   5   3  358.84    5.46
   5   5   4  581.36    9.26
   5   5   5  817.01   10.73
   5   5   6   59.85    1.11
   5   5   7  681.49    9.28
   5   5   8    1.75    0.26
   5   5   9  382.18    6.43
   5   5  10  416.62    6.24
   5   5  11   18.15    0.50
   5   5  12   37.91    0.82
   5   5  13   84.26    1.64
   5   5  14  195.48    3.22
   5   5  15  259.32    4.14
   5   5  16   17.16    0.54
   5   5  17   52.42    1.07
   5   5  18  156.45    2.71
   5   5  19  291.50    4.50
   5   5  20  182.97    3.33
   5   5  21  156.27    3.30
   5   5  22    4.96    0.42
   5   5  23   12.08    0.49
   5   5  24   14.27    0.50
   5   5  25  583.74    8.01
   5   5  26   22.19    0.64
   5   5  27   75.53    1.52
   5   5  28   74.49    1.41
   5   5  29   24.55    0.74
   5   5  30    3.49    0.36
   5   5  31   47.91    1.10
   5   5  32   25.48    0.79
   5   5  33   76.90    1.72
   5   5  34    1.56    0.48
   5   5  35   37.29    1.02
   5   5  36    7.53    1.00
   5   5  37   -0.33    0.63
   5   5  38    1.02    0.67
   5   5  39    0.11    0.73
  -5   7  39   28.76    4.32
  -5   7  38    4.67    1.85
  -5   7  37   70.30    4.13
  -5   7  36    9.43    0.63
  -5   7  35    2.72    0.41
  -5   7  34  104.79    2.19
  -5   7  33  255.79    4.46
  -5   7  32   37.86    0.97
  -5   7  31   24.49    0.71
  -5   7  30   99.53    2.04
  -5   7  29   81.22    1.59
  -5   7  28   56.45    1.19
  -5   7  27    5.03    0.37
  -5   7  26   23.63    0.75
  -5   7  25    7.16    0.38
  -5   7  24  135.53    2.29
  -5   7  23   28.79    0.75
  -5   7  22   34.27    0.90
  -5   7  21  119.36    2.04
  -5   7  20   35.73    0.99
  -5   7  19   55.29    1.11
  -5   7  18  351.22    5.06
  -5   7  17  360.52    5.90
  -5   7  16    2.50    0.19
  -5   7  15    4.75    0.29
  -5   7  14    1.23    0.21
  -5   7  13    2.72    0.19
  -5   7  12    9.42    0.37
  -5   7  11  362.05    6.50
  -5   7  10   59.85    1.32
  -5   7   9  122.76    2.73
  -5   7   8  182.73    3.13
  -5   7   7   96.96    1.88
  -5   7   6   96.46    2.20
  -5   7   5  208.08    4.47
  -5   7   4   52.07    1.08
  -5   7   3  431.85    6.55
  -5   7   2  741.00   11.22
  -5   7   1  997.47   15.81
   5   7   0  154.86    2.36
   5   7   1  215.97    3.21
   5   7   2   23.02    0.61
   5   7   3   31.47    0.85
   5   7   4  978.70   12.61
   5   7   5   23.54    0.59
   5   7   6    1.39    0.22
   5   7   7  662.70    8.59
   5   7   8  440.10    6.61
   5   7   9  905.15   15.31
   5   7  10  552.44    8.14
   5   7  11   30.88    0.82
   5   7  12   61.79    1.26
   5   7  13    5.32    0.43
   5   7  14  744.59   11.48
   5   7  15   69.95    1.50
   5   7  16   86.59    1.65
   5   7  17   42.40    1.17
   5   7  18   17.71    0.63
   5   7  19  177.89    3.18
   5   7  20   81.98    1.64
   5   7  21    0.48    0.33
   5   7  22  348.74    5.58
   5   7  23   62.16    1.41
   5   7  24    0.95    0.30
   5   7  25   24.43    0.72
   5   7  26    5.27    0.43
   5   7  27    9.82    0.50
   5   7  28    8.09    0.58
   5   7  29   31.48    0.87
   5   7  30   50.41    1.11
   5   7  31    1.34    0.36
   5   7  32   21.64    0.71
   5   7  33    0.02    0.34
   5   7  34    0.40    0.51
   5   7  35   76.31    3.38
   5   7  36   37.78    1.63
   5   7  37   -0.32    0.67
   5   7  38   25.78    1.33
  -5   9  34    1.99    2.72
  -5   9  33   18.50    1.17
  -5   9  32    1.92    0.34
  -5   9  31    8.51    0.46
  -5   9  30    5.47    0.35
  -5   9  29    5.75    0.37
  -5   9  28   54.70    1.13
  -5   9  27  174.71    2.96
  -5   9  26    4.44    0.40
  -5   9  25    1.31    0.35
  -5   9  24   27.75    0.71
  -5   9  23   60.10    1.24
  -5   9  22    3.14    0.28
  -5   9  21  107.21    1.93
  -5   9  20  186.03    3.11
  -5   9  19   71.11    1.81
  -5   9  18   76.74    1.65
  -5   9  17  318.78    5.72
  -5   9  16    1.06    0.21
  -5   9  15    6.39    0.32
  -5   9  14   20.23    0.75
  -5   9  13  215.07    3.66
  -5   9  12   32.13    0.91
  -5   9  11   69.63    1.56
  -5   9  10    2.48    0.24
  -5   9   9   55.42    1.34
  -5   9   8   47.96    1.13
  -5   9   7    1.59    0.22
  -5   9   6   12.59    0.47
  -5   9   5  105.04    1.96
  -5   9   4    1.07    0.25
  -5   9   3   14.89    0.46
  -5   9   2   11.51    0.42
  -5   9   1   74.16    1.40
   5   9   0   34.06    0.87
   5   9   1  556.66    7.93
   5   9   2    8.76    0.46
   5   9   3    1.55    0.27
   5   9   4  161.77    2.52
   5   9   5  288.47    4.06
   5   9   6    9.23    0.39
   5   9   7   55.65    1.10
   5   9   8  157.98    2.45
   5   9   9 1029.13   13.23
   5   9  10  124.64    2.42
   5   9  11  111.21    2.01
   5   9  12   58.98    1.27
   5   9  13   14.30    0.55
   5   9  14   21.89    0.67
   5   9  15    3.79    0.34
   5   9  16    1.48    0.39
   5   9  17  188.38    3.34
   5   9  18   16.14    0.58
   5   9  19  191.19    3.15
   5   9  20    7.32    0.47
   5   9  21    0.49    0.38
   5   9  22    1.16    0.32
   5   9  23   42.01    1.03
   5   9  24    1.96    0.37
   5   9  25   24.34    0.84
   5   9  26   70.54    1.55
   5   9  27   23.25    0.71
   5   9  28   70.82    1.57
   5   9  29    9.12    0.54
   5   9  30    0.52    0.37
   5   9  31    3.66    0.63
   5   9  32    2.52    0.67
   5   9  33   22.05    1.22
   5   9  34    0.12    0.65
   5   9  35   20.10    1.36
   5   9  36    0.81    1.42
  -5  11  29  106.45    5.22
  -5  11  28   45.18    2.07
  -5  11  27    9.18    0.63
  -5  11  26  144.26    2.72
  -5  11  25   55.89    1.63
  -5  11  24   13.15    0.54
  -5  11  23   16.33    0.56
  -5  11  22   13.27    0.46
  -5  11  21   37.70    1.01
  -5  11  20   80.38    1.75
  -5  11  19   15.36    0.53
  -5  11  18   65.92    1.55
  -5  11  17   21.93    0.70
  -5  11  16   12.93    0.54
  -5  11  15    1.28    0.25
  -5  11  14   77.29    1.92
  -5  11  13    7.12    0.50
  -5  11  12   70.66    1.76
  -5  11  11   71.81    1.53
  -5  11  10    0.51    0.23
  -5  11   9   12.81    0.47
  -5  11   8   40.19    1.23
  -5  11   7  413.75    6.56
  -5  11   6    0.45    0.26
  -5  11   5  252.47    4.14
  -5  11   4   44.36    1.06
  -5  11   3  477.22    8.34
  -5  11   2  100.43    1.91
  -5  11   1  113.97    2.20
   5  11   0  155.73    2.84
   5  11   1   14.38    0.47
   5  11   2   30.60    0.82
   5  11   3    4.19    0.31
   5  11   4    0.42    0.28
   5  11   5    2.52    0.36
   5  11   6   14.28    0.48
   5  11   7  139.37    2.51
   5  11   8   38.83    0.85
   5  11   9    2.76    0.30
   5  11  10    8.78    0.42
   5  11  11  280.27    4.97
   5  11  12    3.01    0.38
   5  11  13   21.72    0.63
   5  11  14    1.06    0.37
   5  11  15  944.66   13.78
   5  11  16    8.33    0.52
   5  11  17   13.90    0.61
   5  11  18    6.04    0.49
   5  11  19  100.15    2.08
   5  11  20   81.40    1.82
   5  11  21   62.83    1.35
   5  11  22    0.39    0.40
   5  11  23    6.34    0.46
   5  11  24    2.46    0.42
   5  11  25  132.80    2.82
   5  11  26    8.50    0.51
   5  11  27    2.25    0.58
   5  11  28    2.77    0.70
   5  11  29    0.85    0.54
   5  11  30    6.77    0.76
  -5  13  27    1.95    1.14
  -5  13  26    6.25    1.11
  -5  13  25    5.02    1.36
  -5  13  24   18.01    1.41
  -5  13  23   19.01    0.90
  -5  13  22   14.80    0.80
  -5  13  21    2.74    0.26
  -5  13  20   20.02    0.63
  -5  13  19    2.10    0.29
  -5  13  18   47.04    1.19
  -5  13  17   58.64    1.35
  -5  13  16   20.28    0.61
  -5  13  15    1.65    0.38
  -5  13  14    1.21    0.30
  -5  13  13    2.16    0.35
  -5  13  12   24.81    0.88
  -5  13  11   34.43    0.97
  -5  13  10   43.17    1.04
  -5  13   9   18.06    0.71
  -5  13   8   85.09    1.69
  -5  13   7   56.86    1.81
  -5  13   6   56.90    1.30
  -5  13   5    9.70    0.49
  -5  13   4    4.68    0.43
  -5  13   3   74.29    1.54
  -5  13   2   46.37    1.17
  -5  13   1    7.55    0.41
   5  13   0   11.55    0.54
   5  13   1   24.67    0.67
   5  13   2   94.71    2.22
   5  13   3    5.55    0.34
   5  13   4  245.42    4.31
   5  13   5   49.22    1.04
   5  13   6    1.53    0.30
   5  13   7   13.37    0.53
   5  13   8   63.20    1.36
   5  13   9    4.55    0.39
   5  13  10   22.36    0.64
   5  13  11    2.96    0.34
   5  13  12   62.37    1.35
   5  13  13   31.04    1.00
   5  13  14   43.32    1.13
   5  13  15    7.50    0.64
   5  13  16    7.29    0.45
   5  13  17    6.88    0.49
   5  13  18   27.33    0.98
   5  13  19   45.93    1.23
   5  13  20    0.14    0.42
   5  13  21   -0.11    0.34
   5  13  22   21.48    0.81
   5  13  23   37.15    1.43
   5  13  24   11.01    0.81
   5  13  25   61.66    2.19
   5  13  26    4.94    0.65
  -5  15  23   30.34    2.41
  -5  15  22    1.55    1.46
  -5  15  21   14.22    1.96
  -5  15  20   -1.92    4.76
  -5  15  19    9.92    1.71
  -5  15  18   -0.37    1.32
  -5  15  17   23.94    3.36
  -5  15  16    8.24    0.65
  -5  15  15   24.16    1.22
  -5  15  14    2.80    0.50
  -5  15  13   44.36    1.51
  -5  15  12    6.76    0.44
  -5  15  11    8.73    0.58
  -5  15  10    1.78    0.39
  -5  15   9   45.36    1.21
  -5  15   8    2.04    0.41
  -5  15   7   63.44    1.50
  -5  15   6  148.47    3.15
  -5  15   5    3.02    0.52
  -5  15   4    1.97    0.42
  -5  15   3   31.08    0.93
  -5  15   2    0.91    0.50
  -5  15   1    7.36    0.47
   5  15   0   43.33    1.47
   5  15   1    0.33    0.33
   5  15   2   24.47    0.87
   5  15   3    0.31    0.37
   5  15   4    8.89    0.57
   5  15   5  108.99    2.24
   5  15   6    0.91    0.38
   5  15   7    0.30    0.38
   5  15   8    4.97    0.51
   5  15   9   43.93    1.25
   5  15  10   20.85    0.87
   5  15  11    0.02    0.46
   5  15  12    0.10    0.37
   5  15  13   66.01    1.81
   5  15  14    0.19    0.37
   5  15  15   36.72    1.08
   5  15  16   -0.02    0.42
   5  15  17    4.66    0.44
   5  15  18    1.88    0.63
   5  15  19   25.96    1.85
   5  15  20   10.85    1.07
  -5  17   6   -0.07    1.08
  -5  17   5    1.62    0.54
  -5  17   4    0.30    0.48
  -5  17   3   28.80    1.19
  -5  17   2    0.54    0.48
  -5  17   1   57.48    1.84
   5  17   0    0.65    0.44
   5  17   1    8.42    0.54
   5  17   2    5.14    0.67
   5  17   3   12.16    0.67
   5  17   4    2.78    0.67
   5  17   5    0.34    0.79
   5  17   6    3.97    0.63
   5  17   7    1.12    0.58
   5  17   8    0.15    0.48
   5  17   9    0.08    0.85
   5  17  11    1.05    0.63
   5  17  12    0.47    0.46
  -6   0  42   -0.96    0.46
  -6   0  41   -0.36    0.55
  -6   0  40    2.00    0.72
  -6   0  39   -0.02    0.51
  -6   0  38    4.22    0.54
  -6   0  37    0.72    0.57
  -6   0  36    0.54    0.85
  -6   0  35    0.11    0.41
  -6   0  34   21.08    0.96
  -6   0  33    0.15    0.44
  -6   0  32   74.63    2.13
  -6   0  31   -0.60    0.51
  -6   0  30   67.09    1.93
  -6   0  29   -0.06    0.40
  -6   0  28   86.68    2.44
  -6   0  27   -0.10    0.28
  -6   0  26  170.99    4.01
  -6   0  25   -0.40    0.32
  -6   0  24   19.81    0.77
  -6   0  23   -0.09    0.29
  -6   0  22    2.64    0.37
  -6   0  21    0.41    0.31
  -6   0  20    6.59    0.48
  -6   0  19   -0.02    0.29
  -6   0  18   70.10    1.83
  -6   0  17   -0.14    0.28
  -6   0  16  691.21   13.64
  -6   0  15   -0.06    0.22
  -6   0  14 1110.83   19.74
  -6   0  13    0.29    0.32
  -6   0  12  634.17   12.05
  -6   0  11   -0.10    0.20
  -6   0  10  322.68    7.32
  -6   0   9    0.28    0.15
  -6   0   8 2969.02  102.95
  -6   0   7    0.19    0.14
  -6   0   6  293.45    6.47
  -6   0   5   -0.33    0.22
  -6   0   4  829.34   16.44
  -6   0   3    0.05    0.17
  -6   0   1    0.06    0.20
   6   0   0  579.95   11.82
   6   0   1    0.85    0.23
   6   0   3    0.46    0.18
   6   0   4  931.63   19.91
   6   0   5    0.26    0.22
   6   0   6  574.50   15.40
   6   0   7    0.38    0.27
   6   0   8  387.58   11.72
   6   0   9    0.60    0.48
   6   0  10  866.61   18.34
   6   0  11    0.07    0.25
   6   0  12 1565.14   32.21
   6   0  13    0.26    0.30
   6   0  14    4.07    0.37
   6   0  15   -0.34    0.27
   6   0  16   29.29    1.08
   6   0  17   -0.61    0.36
   6   0  18  165.66    3.99
   6   0  19    0.89    0.41
   6   0  20  116.29    2.88
   6   0  21   -0.11    0.39
   6   0  22  593.60   11.52
   6   0  23   -0.24    0.36
   6   0  24  112.52    2.97
   6   0  25    0.31    0.38
   6   0  26  739.45   15.19
   6   0  27    0.00    0.36
   6   0  28   10.10    0.73
   6   0  29    0.77    0.42
   6   0  30  176.17    4.36
   6   0  31    0.50    0.48
   6   0  32    7.08    0.92
   6   0  33   -0.51    0.46
   6   0  34   20.85    0.92
   6   0  35    0.16    0.50
   6   0  36    0.58    0.48
   6   0  37   -0.44    0.54
  -6   2  42   59.65    2.95
  -6   2  41    6.14    0.56
  -6   2  40    0.97    0.42
  -6   2  39    3.07    0.49
  -6   2  38   70.02    1.40
  -6   2  37   17.80    0.67
  -6   2  36   10.43    0.57
  -6   2  35   52.63    1.27
  -6   2  34    0.31    0.37
  -6   2  33    5.10    0.42
  -6   2  32   18.45    0.69
  -6   2  31   83.02    1.65
  -6   2  30    9.00    0.47
  -6   2  29   33.03    0.85
  -6   2  28   74.01    1.46
  -6   2  27   40.58    0.95
  -6   2  26   20.54    0.63
  -6   2  25  429.34    6.15
  -6   2  24  343.09    4.97
  -6   2  23  304.23    4.56
  -6   2  22   58.85    1.20
  -6   2  21 1423.86   18.01
  -6   2  20  857.11   11.01
  -6   2  19   79.70    1.47
  -6   2  18   10.65    0.38
  -6   2  17  513.49    6.94
  -6   2  16 3109.67   48.31
  -6   2  15  739.65    9.86
  -6   2  14   49.15    1.01
  -6   2  13 1447.25   19.32
  -6   2  12 2229.31   35.46
  -6   2  11  542.36    7.39
  -6   2  10    6.68    0.27
  -6   2   9  141.62    2.10
  -6   2   8   65.82    1.15
  -6   2   7 2525.09   89.67
  -6   2   6   37.04    0.81
  -6   2   5  678.18    9.66
  -6   2   4  189.83    3.23
  -6   2   3 1482.20   50.09
  -6   2   2  249.06    3.89
  -6   2   1  128.52    2.15
   6   2   0 1555.52   37.74
   6   2   1 1589.15   26.92
   6   2   2 1052.57   16.71
   6   2   3  180.39    3.33
   6   2   4 1475.21   23.72
   6   2   5  429.16    6.76
   6   2   6   21.92    0.51
   6   2   7  490.31    6.75
   6   2   8  141.73    2.40
   6   2   9  119.65    2.00
   6   2  10  469.81    6.47
   6   2  11   46.49    0.92
   6   2  12  314.53    5.57
   6   2  13    1.11    0.24
   6   2  14  497.57    8.44
   6   2  15  859.46   12.61
   6   2  16  120.05    2.04
   6   2  17  210.19    3.25
   6   2  18   47.89    1.03
   6   2  19   52.14    1.14
   6   2  20    5.25    0.34
   6   2  21  330.93    5.06
   6   2  22    5.11    0.35
   6   2  23  108.34    2.13
   6   2  24   55.99    1.23
   6   2  25   71.20    1.60
   6   2  26  128.82    2.49
   6   2  27  101.97    2.25
   6   2  28  184.14    2.88
   6   2  29  212.31    3.46
   6   2  30  153.56    2.84
   6   2  31    0.00    0.33
   6   2  32   11.66    0.54
   6   2  33  121.42    1.96
   6   2  34    1.16    0.34
   6   2  35   12.06    0.56
   6   2  36    0.26    0.34
   6   2  37    2.84    0.77
   6   2  38    0.83    0.87
  -6   4  41    1.09    4.33
  -6   4  40    0.01    0.42
  -6   4  39    1.66    0.43
  -6   4  38   13.47    0.66
  -6   4  37   18.28    0.73
  -6   4  36    2.04    0.42
  -6   4  35   25.57    0.78
  -6   4  34   15.40    0.71
  -6   4  33    1.84    0.35
  -6   4  32   15.89    0.61
  -6   4  31   26.49    0.83
  -6   4  30  111.02    2.06
  -6   4  29    8.17    0.40
  -6   4  28  596.14    8.28
  -6   4  27   25.60    0.79
  -6   4  26    8.94    0.43
  -6   4  25  474.01    7.36
  -6   4  24  566.96    8.60
  -6   4  23  127.29    2.31
  -6   4  22  212.73    3.41
  -6   4  21  201.17    3.35
  -6   4  20   15.07    0.46
  -6   4  19   54.63    1.09
  -6   4  18   50.01    1.11
  -6   4  17   93.15    1.81
  -6   4  16  900.45   12.66
  -6   4  15 1100.01   15.23
  -6   4  14   53.22    1.01
  -6   4  13  840.60   12.71
  -6   4  12  706.29   10.98
  -6   4  11  277.45    5.22
  -6   4  10   52.11    1.44
  -6   4   9  356.92    7.09
  -6   4   8  646.80   12.58
  -6   4   7   55.69    1.28
  -6   4   6  860.61   13.69
  -6   4   5   34.63    0.70
  -6   4   4   36.47    0.76
  -6   4   3   10.29    0.32
  -6   4   2   64.29    1.29
  -6   4   1  265.68    3.94
   6   4   0    1.77    0.17
   6   4   1   31.21    0.62
   6   4   2  238.08    3.43
   6   4   3  207.85    3.04
   6   4   4 1815.67   25.52
   6   4   5  491.59    6.67
   6   4   6  511.84    7.44
   6   4   7  252.86    3.74
   6   4   8  809.45   11.39
   6   4   9   11.92    0.40
   6   4  10   17.66    0.47
   6   4  11  244.14    3.74
   6   4  12  102.69    1.83
   6   4  13  598.06    9.08
   6   4  14  185.48    2.90
   6   4  15  102.76    1.84
   6   4  16  288.69    4.38
   6   4  17   25.79    0.65
   6   4  18   42.89    1.13
   6   4  19  434.67    7.33
   6   4  20  198.75    3.41
   6   4  21   26.49    0.82
   6   4  22   92.00    1.74
   6   4  23   21.10    0.64
   6   4  24   61.49    1.35
   6   4  25   12.00    0.49
   6   4  26   52.55    1.21
   6   4  27   25.81    0.79
   6   4  28    5.52    0.40
   6   4  29  154.93    2.64
   6   4  30  110.97    2.15
   6   4  31   16.06    0.58
   6   4  32   31.96    0.89
   6   4  33    0.02    0.43
   6   4  34   83.85    1.91
   6   4  35    7.32    0.45
   6   4  36   16.69    0.89
   6   4  37    7.70    0.91
   6   4  38    4.75    0.59
  -6   6  40   44.09    3.81
  -6   6  39    2.59    3.58
  -6   6  38    5.02    2.08
  -6   6  37    0.16    0.35
  -6   6  36   20.68    0.77
  -6   6  35    5.43    0.47
  -6   6  34   69.70    1.71
  -6   6  33   82.97    1.87
  -6   6  32  102.44    2.18
  -6   6  31   15.02    0.64
  -6   6  30    7.08    0.49
  -6   6  29   13.58    0.53
  -6   6  28   85.52    1.80
  -6   6  27   10.20    0.48
  -6   6  26  169.38    2.72
  -6   6  25   43.27    1.04
  -6   6  24    0.24    0.25
  -6   6  23   23.45    0.67
  -6   6  22    4.71    0.30
  -6   6  21   11.80    0.42
  -6   6  20  124.96    2.39
  -6   6  19   75.10    1.38
  -6   6  18   91.20    1.69
  -6   6  17  161.59    2.77
  -6   6  16   39.03    0.94
  -6   6  15  240.67    3.75
  -6   6  14  835.28   12.92
  -6   6  13    6.00    0.41
  -6   6  12 1233.96   20.24
  -6   6  11 1064.77   16.82
  -6   6  10  960.03   25.97
  -6   6   9   58.05    1.99
  -6   6   8 1252.34   32.75
  -6   6   7   95.13    2.04
  -6   6   6  561.23   10.40
  -6   6   5    1.22    0.17
  -6   6   4  405.27    6.46
  -6   6   3   79.52    1.88
  -6   6   2  120.12    2.09
  -6   6   1   59.46    1.07
   6   6   0 2302.72   29.82
   6   6   1   21.83    0.55
   6   6   2  110.02    1.91
   6   6   3   87.88    1.59
   6   6   4 1081.89   13.56
   6   6   5   26.59    0.77
   6   6   6  620.32    9.76
   6   6   7   65.17    1.35
   6   6   8  139.92    2.24
   6   6   9   35.22    0.91
   6   6  10   42.60    0.88
   6   6  11   19.12    0.73
   6   6  12  225.11    3.62
   6   6  13   43.11    1.07
   6   6  14  615.66    8.21
   6   6  15   10.88    0.37
   6   6  16    2.01    0.26
   6   6  17   72.77    1.50
   6   6  18  765.49   10.44
   6   6  19  167.44    2.80
   6   6  20  214.81    3.75
   6   6  21    6.97    0.44
   6   6  22  312.89    4.72
   6   6  23   24.63    0.71
   6   6  24  145.52    2.53
   6   6  25   38.72    1.14
   6   6  26   20.62    0.82
   6   6  27    0.30    0.26
   6   6  28   55.68    1.28
   6   6  29   20.81    0.66
   6   6  30    6.10    0.44
   6   6  31    6.87    0.44
   6   6  32    8.38    0.51
   6   6  33    1.05    0.40
   6   6  34   11.95    1.19
   6   6  35    0.79    0.48
   6   6  36    5.25    0.80
   6   6  37    0.75    0.72
   6   6  38   31.87    2.00
  -6   8  36    3.05    2.22
  -6   8  35   -0.43    1.71
  -6   8  34   -0.06    0.49
  -6   8  33    1.35    0.42
  -6   8  32  135.33    2.56
  -6   8  31   85.14    1.68
  -6   8  30   29.12    0.79
  -6   8  29  120.24    2.13
  -6   8  28   19.97    0.63
  -6   8  27    1.63    0.30
  -6   8  26   -0.20    0.28
  -6   8  25   39.60    1.09
  -6   8  24  183.65    2.85
  -6   8  23  100.60    1.73
  -6   8  22    0.79    0.22
  -6   8  21   43.44    1.15
  -6   8  20  474.88    7.12
  -6   8  19  215.81    3.25
  -6   8  18    2.29    0.17
  -6   8  17   47.50    1.00
  -6   8  16  341.69    6.00
  -6   8  15  254.63    4.50
  -6   8  14   10.63    0.40
  -6   8  13    0.63    0.15
  -6   8  12  190.01    3.29
  -6   8  11  248.25    4.75
  -6   8  10  255.25    4.58
  -6   8   9  337.33    5.79
  -6   8   8  136.15    2.59
  -6   8   7    6.30    0.29
  -6   8   6   47.84    1.00
  -6   8   5   43.93    0.99
  -6   8   4   23.18    0.67
  -6   8   3  188.43    3.91
  -6   8   2  347.22    6.70
  -6   8   1    1.22    0.26
   6   8   0  171.49    3.07
   6   8   1  245.98    3.73
   6   8   2  240.18    4.03
   6   8   3   42.87    0.80
   6   8   4  407.97    5.45
   6   8   5    2.28    0.26
   6   8   6    5.67    0.30
   6   8   7   70.58    1.35
   6   8   8  169.41    3.01
   6   8   9   73.77    1.47
   6   8  10  616.62    9.90
   6   8  11   69.93    1.72
   6   8  12  477.39    6.63
   6   8  13  115.91    1.97
   6   8  14   10.21    0.47
   6   8  15   41.17    1.03
   6   8  16   37.78    0.98
   6   8  17  333.45    4.74
   6   8  18    4.92    0.38
   6   8  19   47.95    1.04
   6   8  20    4.97    0.37
   6   8  21  164.38    3.07
   6   8  22   18.28    0.64
   6   8  23   81.51    1.84
   6   8  24    1.85    0.36
   6   8  25   68.52    1.63
   6   8  26   18.64    0.58
   6   8  27   31.85    0.90
   6   8  28  120.92    2.13
   6   8  29    7.64    0.46
   6   8  30  219.89    4.30
   6   8  31    0.83    0.42
   6   8  32    3.06    0.58
   6   8  33    0.11    0.70
   6   8  34   30.08    1.39
   6   8  35   10.83    0.92
   6   8  36   22.61    1.39
  -6  10  32   49.33    3.86
  -6  10  31   16.48    1.17
  -6  10  30   13.94    0.71
  -6  10  29    2.53    0.66
  -6  10  28   95.51    2.12
  -6  10  27   38.25    1.74
  -6  10  26   19.76    0.75
  -6  10  25  223.36    4.88
  -6  10  24   71.86    1.85
  -6  10  23   87.86    2.33
  -6  10  22    4.27    0.62
  -6  10  21   82.72    2.61
  -6  10  20   30.45    0.75
  -6  10  19   74.03    1.43
  -6  10  18    8.05    0.35
  -6  10  17   97.08    1.88
  -6  10  16    0.66    0.18
  -6  10  15   92.69    1.92
  -6  10  14    7.69    0.34
  -6  10  13  294.69    6.21
  -6  10  12  260.27    5.10
  -6  10  11   99.52    2.14
  -6  10  10   47.14    1.36
  -6  10   9   80.75    1.58
  -6  10   8   13.10    0.53
  -6  10   7   24.09    0.71
  -6  10   6   22.83    0.79
  -6  10   5   35.09    0.90
  -6  10   4   57.06    1.34
  -6  10   3   31.38    1.01
  -6  10   2    9.12    0.43
  -6  10   1  180.93    2.99
   6  10   0  109.06    1.96
   6  10   1   46.21    1.20
   6  10   2  184.37    3.19
   6  10   3  324.50    5.31
   6  10   4    1.50    0.32
   6  10   5   32.86    0.78
   6  10   6   22.16    0.63
   6  10   7  112.60    2.04
   6  10   8   45.43    1.12
   6  10   9   82.67    1.55
   6  10  10   78.31    1.44
   6  10  11   17.60    0.61
   6  10  12   92.39    2.08
   6  10  13  324.01    5.15
   6  10  14  283.94    4.41
   6  10  15  159.54    3.05
   6  10  16   21.06    0.66
   6  10  17  243.12    4.09
   6  10  18   45.77    1.07
   6  10  19   57.43    1.51
   6  10  20   12.91    0.59
   6  10  21    3.87    0.41
   6  10  22   22.31    0.79
   6  10  23    8.48    0.49
   6  10  24    1.36    0.35
   6  10  25   10.04    0.50
   6  10  26    0.85    0.30
   6  10  27    6.91    0.44
   6  10  28    9.38    0.52
   6  10  29   16.28    1.03
   6  10  30   24.35    1.51
   6  10  31   -0.16    0.96
   6  10  32   12.61    1.15
   6  10  33   32.91    1.79
  -6  12  28   50.82    2.91
  -6  12  27    4.01    1.18
  -6  12  26   19.00    1.34
  -6  12  25    0.87    0.50
  -6  12  24   24.39    1.31
  -6  12  23   14.17    0.86
  -6  12  22    2.26    0.59
  -6  12  21   -0.57    0.45
  -6  12  20   30.31    1.36
  -6  12  19   -0.87    0.58
  -6  12  18    8.73    0.34
  -6  12  17    2.76    0.23
  -6  12  16    3.97    0.29
  -6  12  15   32.50    0.90
  -6  12  14  213.19    4.17
  -6  12  13   41.73    0.99
  -6  12  12   53.85    1.39
  -6  12  11    8.59    0.55
  -6  12  10  268.21    5.02
  -6  12   9    2.08    0.30
  -6  12   8   39.93    1.11
  -6  12   7    2.72    0.34
  -6  12   6    0.99    0.31
  -6  12   5   13.15    0.56
  -6  12   4  340.28    6.33
  -6  12   3   21.32    0.66
  -6  12   2    0.77    0.28
  -6  12   1    0.38    0.27
   6  12   0  373.69    6.73
   6  12   1   20.84    0.80
   6  12   2  115.64    2.02
   6  12   3    2.64    0.29
   6  12   4    7.07    0.38
   6  12   5  108.18    2.03
   6  12   6    0.99    0.30
   6  12   7    2.04    0.32
   6  12   8   62.80    1.46
   6  12   9    0.15    0.31
   6  12  10    1.66    0.30
   6  12  11   14.20    0.50
   6  12  12   71.25    1.52
   6  12  13  108.06    2.24
   6  12  14  259.63    4.90
   6  12  15   45.68    1.08
   6  12  16   60.66    1.41
   6  12  17    7.14    0.43
   6  12  18  205.69    3.45
   6  12  19    0.38    0.38
   6  12  20    4.91    0.46
   6  12  21   17.37    0.66
   6  12  22  155.83    2.81
   6  12  23    2.77    0.40
   6  12  24   10.66    0.50
   6  12  25    2.24    0.68
   6  12  26   44.14    1.88
   6  12  27   20.25    1.03
   6  12  28   11.32    0.89
  -6  14  25    2.48    1.40
  -6  14  24   94.76    3.97
  -6  14  23    3.58    1.31
  -6  14  22    1.80    1.29
  -6  14  21   19.71    2.02
  -6  14  20   60.97    2.58
  -6  14  19    6.19    0.62
  -6  14  18   24.55    0.97
  -6  14  17   14.29    0.44
  -6  14  16  109.40    2.40
  -6  14  15    0.19    0.35
  -6  14  14   20.32    0.87
  -6  14  13    1.46    0.34
  -6  14  12   34.43    1.09
  -6  14  11    0.18    0.30
  -6  14  10   64.77    1.40
  -6  14   9   58.72    1.40
  -6  14   8   35.87    1.04
  -6  14   7    0.14    0.31
  -6  14   6    1.24    0.41
  -6  14   5   94.04    2.12
  -6  14   4    0.78    0.34
  -6  14   3    3.21    0.38
  -6  14   2   63.05    1.44
  -6  14   1    3.85    0.36
   6  14   0   32.46    1.11
   6  14   1   14.67    0.57
   6  14   2   47.37    1.11
   6  14   3   52.39    1.50
   6  14   4  179.23    4.59
   6  14   5   13.52    0.48
   6  14   6    4.86    0.45
   6  14   7    2.32    0.39
   6  14   8   55.21    1.39
   6  14   9    3.13    0.37
   6  14  10   15.20    0.54
   6  14  11   15.96    0.68
   6  14  12   33.72    1.10
   6  14  13    7.60    0.55
   6  14  14    3.52    0.44
   6  14  15    0.53    0.38
   6  14  16   -0.62    0.53
   6  14  17   16.36    0.74
   6  14  18   -0.19    0.38
   6  14  19    1.75    0.53
   6  14  20   38.95    1.88
   6  14  21    8.41    0.80
   6  14  22    1.59    0.76
   6  14  23   31.58    1.44
   6  14  24    2.33    1.80
  -6  16  21    9.33    1.90
  -6  16  20    3.67    1.59
  -6  16  17   -0.36    1.35
  -6  16  16   19.53    2.25
  -6  16  15   46.54    3.33
  -6  16  13    0.43    1.43
  -6  16  12   26.53    2.83
  -6  16  11   19.68    0.91
  -6  16  10    4.70    0.50
  -6  16   9    0.86    0.38
  -6  16   8   49.24    1.52
  -6  16   7    4.57    0.50
  -6  16   6    3.85    0.46
  -6  16   5   12.58    0.58
  -6  16   4   54.32    1.30
  -6  16   3    7.61    0.54
  -6  16   2    7.87    0.50
  -6  16   1   -0.18    0.44
   6  16   0   28.61    0.91
   6  16   1   36.65    1.19
   6  16   2    1.10    0.64
   6  16   3    1.01    0.51
   6  16   4    0.06    0.29
   6  16   5   11.85    0.63
   6  16   6   17.85    0.70
   6  16   7   35.20    1.09
   6  16   8    0.58    0.54
   6  16   9   10.25    0.60
   6  16  10    2.20    0.46
   6  16  11   24.51    0.93
   6  16  12   14.38    0.59
   6  16  13   57.45    1.46
   6  16  14    9.05    0.65
   6  16  15   18.82    0.91
   6  16  16   12.59    1.16
   6  16  17   -0.01    0.58
  -7   1  43    9.29    0.80
  -7   1  42    2.32    0.46
  -7   1  41    8.46    0.55
  -7   1  40   18.89    0.69
  -7   1  39   12.62    0.57
  -7   1  38   72.76    1.63
  -7   1  37   78.75    1.67
  -7   1  36    0.18    0.33
  -7   1  35   21.77    0.68
  -7   1  34   58.05    1.32
  -7   1  33   55.27    1.27
  -7   1  32   30.46    0.83
  -7   1  31    2.87    0.35
  -7   1  30    7.36    0.40
  -7   1  29  181.37    2.86
  -7   1  28   34.80    0.84
  -7   1  27   50.45    1.11
  -7   1  26   13.75    0.49
  -7   1  25    1.21    0.22
  -7   1  24   59.38    1.15
  -7   1  23  104.33    1.84
  -7   1  22   11.07    0.39
  -7   1  21  224.93    3.40
  -7   1  20   19.99    0.56
  -7   1  19  330.97    4.60
  -7   1  18   61.06    1.18
  -7   1  17  300.06    4.34
  -7   1  16  645.95    8.84
  -7   1  15  985.88   12.98
  -7   1  14   25.75    0.67
  -7   1  13    0.32    0.18
  -7   1  12  435.80    6.07
  -7   1  11   77.40    1.31
  -7   1  10  200.25    3.24
  -7   1   9   54.47    1.15
  -7   1   8   95.92    1.58
  -7   1   7 1819.59   44.28
  -7   1   6 2599.90   86.00
  -7   1   5 1237.24   18.71
  -7   1   4    4.53    0.17
  -7   1   2  366.33    5.22
  -7   1   1   11.32    0.33
   7   1   0  507.26    7.56
   7   1   1    3.69    0.18
   7   1   2   24.79    0.65
   7   1   3   33.94    0.82
   7   1   4 1714.92   26.97
   7   1   5   59.27    1.16
   7   1   6  727.15   10.39
   7   1   7   82.43    1.51
   7   1   8  165.26    2.86
   7   1   9  401.21    5.91
   7   1  10  259.05    3.81
   7   1  11  865.82   13.09
   7   1  12   90.42    1.67
   7   1  13  881.55   13.51
   7   1  14  123.09    2.03
   7   1  15  127.63    2.36
   7   1  16   41.32    0.99
   7   1  17  296.04    4.71
   7   1  18    3.54    0.30
   7   1  19  499.83    7.73
   7   1  20   11.73    0.44
   7   1  21  426.03    6.57
   7   1  22  260.75    4.14
   7   1  23   41.17    0.99
   7   1  24    7.41    0.40
   7   1  25  599.21    8.76
   7   1  26   11.05    0.50
   7   1  27   13.98    0.50
   7   1  28   71.56    1.47
   7   1  29    9.44    0.46
   7   1  30   30.19    0.81
   7   1  31  108.00    2.06
   7   1  32  127.75    2.16
   7   1  33   27.58    0.83
   7   1  34    5.06    0.39
   7   1  35    0.87    0.38
   7   1  36   12.08    0.67
   7   1  37    7.71    0.79
  -7   3  41    1.27    0.46
  -7   3  40   -0.23    0.42
  -7   3  39    1.44    0.40
  -7   3  38   38.16    1.04
  -7   3  37   13.40    0.58
  -7   3  36    3.17    0.42
  -7   3  35    0.63    0.34
  -7   3  34   63.48    1.38
  -7   3  33    8.37    0.44
  -7   3  32   36.28    0.95
  -7   3  31    2.88    0.34
  -7   3  30   25.01    0.71
  -7   3  29    5.13    0.48
  -7   3  28    2.28    0.32
  -7   3  27  108.64    1.93
  -7   3  26    4.06    0.30
  -7   3  25   94.99    1.93
  -7   3  24   43.83    0.95
  -7   3  23  545.35    7.61
  -7   3  22   46.85    1.04
  -7   3  21  273.13    4.05
  -7   3  20   67.59    1.25
  -7   3  19   45.78    0.95
  -7   3  18  260.52    4.22
  -7   3  17  414.81    5.83
  -7   3  16  185.26    2.76
  -7   3  15  166.78    3.02
  -7   3  14  162.86    2.82
  -7   3  13  930.53   12.30
  -7   3  12  107.25    1.91
  -7   3  11   77.22    1.77
  -7   3  10  260.95    5.52
  -7   3   9  633.55   10.33
  -7   3   8  376.79    7.20
  -7   3   7   41.09    0.88
  -7   3   6  151.47    2.52
  -7   3   5  384.27    5.02
  -7   3   4    2.84    0.14
  -7   3   3 3353.88  112.58
  -7   3   2 1021.91   13.45
  -7   3   1   25.70    0.56
   7   3   0 1151.69   20.57
   7   3   1  184.71    3.43
   7   3   2  360.33    6.40
   7   3   3 1980.29   30.05
   7   3   4  541.92    7.79
   7   3   5 4204.39   99.35
   7   3   6  493.54    7.30
   7   3   7  466.34    6.76
   7   3   8    7.30    0.30
   7   3   9  255.31    3.88
   7   3  10   85.02    1.59
   7   3  11   75.10    1.42
   7   3  12   39.13    0.87
   7   3  13  194.41    3.31
   7   3  14    4.31    0.27
   7   3  15   30.98    0.80
   7   3  16   37.45    0.85
   7   3  17   22.38    0.81
   7   3  18   30.02    0.88
   7   3  19   17.53    0.79
   7   3  20    2.24    0.28
   7   3  21    2.14    0.28
   7   3  22   -0.06    0.30
   7   3  23  547.33    7.69
   7   3  24   39.68    0.99
   7   3  25    0.99    0.26
   7   3  26    8.41    0.41
   7   3  27  239.10    3.91
   7   3  28    1.77    0.34
   7   3  29    0.54    0.34
   7   3  30    0.56    0.29
   7   3  31  144.08    2.37
   7   3  32   18.17    0.66
   7   3  33   22.48    0.73
   7   3  34    1.80    0.35
   7   3  35   48.96    1.43
   7   3  36   20.36    1.47
   7   3  37    1.60    0.56
  -7   5  41   15.25    2.19
  -7   5  40   12.22    2.60
  -7   5  39   38.20    1.21
  -7   5  38   50.85    1.37
  -7   5  37   11.04    0.64
  -7   5  36   15.55    0.63
  -7   5  35   76.46    1.69
  -7   5  34   32.43    0.83
  -7   5  33  229.45    3.66
  -7   5  32   22.27    0.77
  -7   5  31   49.77    1.29
  -7   5  30    6.68    0.44
  -7   5  29  123.04    2.19
  -7   5  28   61.84    1.41
  -7   5  27   34.20    0.83
  -7   5  26   36.33    0.90
  -7   5  25   85.75    1.76
  -7   5  24  127.57    2.12
  -7   5  23   69.79    1.41
  -7   5  22  145.59    2.60
  -7   5  21   80.95    1.71
  -7   5  20  708.32   10.19
  -7   5  19   40.16    0.99
  -7   5  18    5.12    0.34
  -7   5  17   57.56    1.21
  -7   5  16   12.41    0.51
  -7   5  15   14.10    0.60
  -7   5  14    0.95    0.23
  -7   5  13    0.17    0.19
  -7   5  12  359.96    5.88
  -7   5  11 1746.56   27.09
  -7   5  10 2118.11   32.54
  -7   5   9    0.58    0.33
  -7   5   8    2.89    0.38
  -7   5   7 3478.11   58.52
  -7   5   6  388.12    6.52
  -7   5   5   60.17    1.11
  -7   5   4  456.72    6.96
  -7   5   3  538.66    8.01
  -7   5   2  208.63    3.53
  -7   5   1   94.71    2.00
   7   5   0  393.05    5.76
   7   5   1   30.27    0.70
   7   5   2    2.12    0.22
   7   5   3  118.41    2.08
   7   5   4   70.20    1.35
   7   5   5  848.07   12.44
   7   5   6  938.57   13.13
   7   5   7   14.50    0.48
   7   5   8   82.97    1.77
   7   5   9 1414.77   17.62
   7   5  10    4.22    0.28
   7   5  11  163.92    2.53
   7   5  12  224.13    3.60
   7   5  13   32.98    0.82
   7   5  14  303.45    4.66
   7   5  15  573.41    7.73
   7   5  16  111.59    1.94
   7   5  17   43.38    0.98
   7   5  18   15.23    0.58
   7   5  19   15.70    0.55
   7   5  20   60.63    1.27
   7   5  21  427.30    6.68
   7   5  22  120.95    2.32
   7   5  23    6.23    0.41
   7   5  24  111.37    2.30
   7   5  25  221.44    3.99
   7   5  26   60.40    1.47
   7   5  27    4.75    0.38
   7   5  28    7.93    0.40
   7   5  29   51.40    1.19
   7   5  30   10.31    0.50
   7   5  31   32.40    0.82
   7   5  32   87.76    1.65
   7   5  33   58.12    1.28
   7   5  34    3.33    0.44
   7   5  35   27.55    1.51
   7   5  36    6.84    0.82
   7   5  37   11.78    0.88
  -7   7  37   14.26    1.88
  -7   7  36    4.51    0.53
  -7   7  35    0.08    0.42
  -7   7  34   29.99    0.86
  -7   7  33  164.86    2.99
  -7   7  32    3.29    0.41
  -7   7  31   10.04    0.54
  -7   7  30   71.47    1.47
  -7   7  29   20.70    0.70
  -7   7  28  132.08    2.44
  -7   7  27    7.24    0.42
  -7   7  26    1.57    0.30
  -7   7  25   71.51    1.85
  -7   7  24  226.34    3.45
  -7   7  23   15.35    0.57
  -7   7  22  258.40    4.14
  -7   7  21   24.46    0.71
  -7   7  20  193.37    3.70
  -7   7  19  309.30    5.88
  -7   7  18  130.48    2.97
  -7   7  17   14.56    0.69
  -7   7  16  130.91    2.84
  -7   7  15    6.14    0.39
  -7   7  14   18.17    0.75
  -7   7  13   -0.52    0.39
  -7   7  12  359.64    7.20
  -7   7  11  426.81   10.07
  -7   7  10  311.88    7.61
  -7   7   9   13.17    0.71
  -7   7   8   15.38    0.42
  -7   7   7  424.63    7.93
  -7   7   6  754.52   11.76
  -7   7   5  111.38    2.23
  -7   7   4  101.98    1.84
  -7   7   3  273.60    4.69
  -7   7   2  169.47    2.85
  -7   7   1    4.86    0.25
   7   7   0  118.83    2.00
   7   7   1  834.82   11.31
   7   7   2  278.47    4.43
   7   7   3   46.11    0.92
   7   7   4 1345.54   16.83
   7   7   5   21.64    0.63
   7   7   6    1.43    0.22
   7   7   7   78.60    1.47
   7   7   8    7.85    0.35
   7   7   9   64.03    1.24
   7   7  10  445.45    6.60
   7   7  11  111.72    1.85
   7   7  12   49.48    1.02
   7   7  13  143.21    2.28
   7   7  14    1.04    0.26
   7   7  15   25.68    0.69
   7   7  16   89.17    1.60
   7   7  17    0.52    0.22
   7   7  18   25.53    0.67
   7   7  19  225.54    3.38
   7   7  20  149.06    2.58
   7   7  21    1.02    0.34
   7   7  22  156.43    2.80
   7   7  23  286.70    4.33
   7   7  24   12.20    0.54
   7   7  25   81.84    1.59
   7   7  26   32.58    0.94
   7   7  27    1.50    0.35
   7   7  28    0.10    0.29
   7   7  29   21.04    0.89
   7   7  30    5.71    0.50
   7   7  31    6.24    0.38
   7   7  32   29.92    1.05
   7   7  33    0.11    0.48
   7   7  34    0.59    0.63
   7   7  35   12.43    0.97
   7   7  36   52.30    2.84
  -7   9  34   33.60    2.13
  -7   9  33    0.95    2.14
  -7   9  32    1.18    0.50
  -7   9  31   34.51    1.19
  -7   9  30    3.47    0.50
  -7   9  29   31.31    1.03
  -7   9  28    1.67    0.41
  -7   9  27   87.40    2.24
  -7   9  26    2.92    0.67
  -7   9  25    0.69    0.41
  -7   9  24    3.26    0.55
  -7   9  23  140.81    3.35
  -7   9  22    1.43    0.32
  -7   9  21   45.60    1.31
  -7   9  20    6.26    0.54
  -7   9  19   56.75    1.66
  -7   9  18   32.60    1.09
  -7   9  17  482.87   11.60
  -7   9  16   71.44    3.17
  -7   9  15   26.94    1.31
  -7   9  14  118.63    3.03
  -7   9  13  178.07    2.99
  -7   9  12   81.03    1.51
  -7   9  11    1.14    0.18
  -7   9  10   68.94    1.51
  -7   9   9   50.11    1.15
  -7   9   8    7.41    0.39
  -7   9   7    2.39    0.22
  -7   9   6  569.50   10.57
  -7   9   5  487.21    7.71
  -7   9   4    7.75    0.35
  -7   9   3  197.24    3.47
  -7   9   2   34.64    1.01
  -7   9   1  243.21    5.01
   7   9   0  228.77    5.32
   7   9   1  222.88    3.31
   7   9   2    3.94    0.26
   7   9   3   81.59    1.64
   7   9   4    2.32    0.26
   7   9   5  290.17    4.24
   7   9   6  117.29    1.95
   7   9   7  256.56    4.20
   7   9   8   69.77    1.31
   7   9   9  814.88   11.82
   7   9  10   99.79    1.72
   7   9  11   17.65    0.68
   7   9  12   30.72    0.71
   7   9  13  372.26    5.20
   7   9  14    1.91    0.30
   7   9  15  144.87    2.64
   7   9  16    7.74    0.44
   7   9  17    3.08    0.33
   7   9  18    0.79    0.32
   7   9  19    0.58    0.30
   7   9  20    2.64    0.37
   7   9  21    0.82    0.38
   7   9  22    3.05    0.36
   7   9  23  238.41    4.14
   7   9  24    0.93    0.42
   7   9  25   10.92    0.51
   7   9  26   16.56    0.69
   7   9  27   73.20    1.43
   7   9  28   10.03    0.54
   7   9  29   12.55    0.54
   7   9  30   -0.34    0.65
   7   9  31   91.69    3.89
   7   9  32   97.29    3.23
   7   9  33   44.29    1.89
   7   9  34   27.65    1.48
   7   9  35   17.51    1.79
  -7  11  29   47.95    2.86
  -7  11  28   79.38    2.26
  -7  11  27    0.46    0.45
  -7  11  26    3.18    0.58
  -7  11  25  144.66    3.59
  -7  11  24    0.06    0.47
  -7  11  23    1.59    0.86
  -7  11  22   79.51    3.38
  -7  11  21   20.69    1.15
  -7  11  20   46.82    1.69
  -7  11  19   30.60    1.23
  -7  11  18   20.44    0.99
  -7  11  17   15.73    0.83
  -7  11  16  114.67    2.98
  -7  11  15   64.29    1.24
  -7  11  14    1.04    0.17
  -7  11  13    6.31    0.38
  -7  11  12   68.84    1.62
  -7  11  11  244.38    4.16
  -7  11  10    2.80    0.34
  -7  11   9    2.04    0.26
  -7  11   8  143.71    2.57
  -7  11   7  419.63    7.19
  -7  11   6   88.20    1.73
  -7  11   5  122.30    2.25
  -7  11   4    0.42    0.26
  -7  11   3  124.33    2.49
  -7  11   2    1.66    0.31
  -7  11   1  100.99    1.82
   7  11   0   94.46    1.84
   7  11   1   19.01    0.69
   7  11   2   11.98    0.44
   7  11   3  209.67    4.04
   7  11   4  223.51    3.93
   7  11   5    0.45    0.34
   7  11   6   13.52    0.44
   7  11   7  118.97    2.24
   7  11   8   24.65    0.66
   7  11   9  169.22    2.95
   7  11  10   51.42    1.07
   7  11  11   19.04    0.59
   7  11  12    2.15    0.29
   7  11  13    8.99    0.47
   7  11  14    2.19    0.43
   7  11  15  372.98    5.68
   7  11  16   17.08    0.61
   7  11  17    8.91    0.46
   7  11  18    1.14    0.32
   7  11  19   52.66    1.35
   7  11  20   61.28    1.33
   7  11  21   36.53    0.95
   7  11  22    1.13    0.34
   7  11  23    6.48    0.44
   7  11  24    0.10    0.30
   7  11  25   21.81    0.96
   7  11  26    6.67    0.69
   7  11  27    1.13    0.64
   7  11  28   18.62    0.96
   7  11  29   27.52    1.20
   7  11  30    0.14    0.47
   7  11  31    1.43    0.73
  -7  13  26   -0.79    1.07
  -7  13  25   -0.29    0.74
  -7  13  24    6.56    1.26
  -7  13  23   23.93    2.03
  -7  13  22   11.78    0.74
  -7  13  21   14.88    0.76
  -7  13  20    0.24    0.38
  -7  13  19   17.25    0.80
  -7  13  18   31.28    1.30
  -7  13  17   39.39    1.36
  -7  13  16   12.49    0.77
  -7  13  15   34.39    0.78
  -7  13  14    3.65    0.27
  -7  13  13   35.99    1.07
  -7  13  12   11.75    0.54
  -7  13  11   25.68    0.96
  -7  13  10  145.98    3.54
  -7  13   9    3.24    0.33
  -7  13   8   76.02    1.87
  -7  13   7   22.49    0.73
  -7  13   6  176.51    3.35
  -7  13   5    0.12    0.28
  -7  13   4   -0.37    0.33
  -7  13   3   41.21    1.14
  -7  13   2   32.62    0.96
  -7  13   1   -0.03    0.30
   7  13   0   43.86    1.23
   7  13   1   18.76    0.63
   7  13   2    4.64    0.42
   7  13   3    8.18    0.51
   7  13   4  169.54    3.18
   7  13   5   44.07    0.93
   7  13   6    4.98    0.42
   7  13   7    0.27    0.38
   7  13   8   53.56    1.16
   7  13   9    5.28    0.45
   7  13  10   41.79    1.04
   7  13  11    0.91    0.35
   7  13  12   58.79    1.43
   7  13  13   17.45    0.86
   7  13  14   24.06    0.78
   7  13  15   26.70    0.91
   7  13  16   17.90    0.89
   7  13  17    4.56    0.43
   7  13  18  120.28    2.46
   7  13  19    2.00    0.39
   7  13  20    2.94    0.37
   7  13  21    0.18    0.42
   7  13  22   37.77    1.36
   7  13  23   48.18    1.71
   7  13  24    8.93    0.87
   7  13  25   11.52    0.91
   7  13  26    8.32    1.30
  -7  15  22    3.03    1.41
  -7  15  20    4.07    9.45
  -7  15  17   35.57    6.52
  -7  15  16   -0.62    1.24
  -7  15  15    1.49    0.58
  -7  15  14    7.64    0.40
  -7  15  13   45.12    1.11
  -7  15  12    9.56    0.63
  -7  15  11   45.51    1.19
  -7  15  10    6.13    0.40
  -7  15   9    0.91    0.38
  -7  15   8   78.18    2.11
  -7  15   7    7.64    0.50
  -7  15   6    7.72    0.45
  -7  15   5   35.47    0.92
  -7  15   4    2.52    0.47
  -7  15   3    1.31    0.42
  -7  15   2    0.16    0.34
  -7  15   1    9.76    0.63
   7  15   0   77.64    1.63
   7  15   1    8.81    0.54
   7  15   2   12.52    0.64
   7  15   3   14.64    0.57
   7  15   4   15.96    0.64
   7  15   5  150.02    3.42
   7  15   6    1.69    0.39
   7  15   7   16.99    0.98
   7  15   8   16.53    0.73
   7  15   9  113.22    2.21
   7  15  10   -0.68    0.48
   7  15  11    0.34    0.38
   7  15  12    3.48    0.54
   7  15  13   37.89    1.07
   7  15  14   14.00    0.74
   7  15  15    0.04    0.49
   7  15  16    0.67    0.73
   7  15  17    2.86    1.09
   7  15  18    1.03    0.79
   7  15  19   21.25    2.58
   7  15  20    7.05    0.71
  -7  17   2    7.78    0.76
  -7  17   1    6.86    0.63
   7  17   0   17.93    0.89
   7  17   1    2.49    0.50
   7  17   2    0.22    0.42
   7  17   3   15.78    0.79
   7  17   5    0.53    0.87
   7  17   6    8.16    0.90
   7  17   7    5.79    0.57
   7  17  10    1.61    0.99
   7  17  11    0.75    0.82
  -8   0  41   -0.15    0.63
  -8   0  40   76.54    3.09
  -8   0  39   -0.20    0.63
  -8   0  38   57.68    2.38
  -8   0  37    0.28    0.46
  -8   0  36    0.63    0.47
  -8   0  35    0.17    0.43
  -8   0  34    3.68    0.58
  -8   0  33   -0.34    0.38
  -8   0  32  222.73    4.94
  -8   0  31   -0.55    0.41
  -8   0  30   19.69    1.05
  -8   0  29   -0.36    0.33
  -8   0  28  167.93    3.86
  -8   0  27   -0.04    0.42
  -8   0  26  124.40    3.05
  -8   0  25    0.00    0.38
  -8   0  24    0.72    0.36
  -8   0  23    0.30    0.30
  -8   0  22   11.55    0.63
  -8   0  21   -0.09    0.33
  -8   0  20  985.14   17.37
  -8   0  19   -0.15    0.25
  -8   0  18    2.96    0.30
  -8   0  17    0.26    0.21
  -8   0  16  309.68    7.24
  -8   0  15   -0.20    0.21
  -8   0  14  846.60   15.39
  -8   0  13    0.47    0.29
  -8   0  12  921.43   17.25
  -8   0  11   -0.18    0.18
  -8   0  10 2477.34   83.77
  -8   0   9   -0.32    0.19
  -8   0   8 1187.31   20.26
  -8   0   7    0.27    0.22
  -8   0   6   34.64    0.95
  -8   0   5   -0.14    0.19
  -8   0   4  109.93    2.72
  -8   0   3   -0.61    0.39
  -8   0   2 1376.89   23.65
  -8   0   1    0.02    0.25
   8   0   0  112.22    2.34
   8   0   1    0.02    0.32
   8   0   2 1775.63   60.83
   8   0   3    0.64    0.24
   8   0   4   44.13    1.19
   8   0   5    0.07    0.30
   8   0   6  123.20    2.80
   8   0   7    0.46    0.34
   8   0   8 1748.20   30.81
   8   0   9    0.35    0.38
   8   0  10  579.16   16.14
   8   0  11    0.91    0.39
   8   0  12  484.13   12.99
   8   0  13    0.18    0.38
   8   0  14 1565.21   32.21
   8   0  15   -0.04    0.34
   8   0  16  197.59    4.29
   8   0  17   -0.08    0.31
   8   0  18  309.40    6.66
   8   0  19    0.34    0.31
   8   0  20    0.85    0.34
   8   0  21    0.76    0.38
   8   0  22   10.58    0.58
   8   0  23    0.40    0.47
   8   0  24  449.03    9.46
   8   0  25    0.07    0.38
   8   0  26    8.86    0.67
   8   0  27   -0.52    0.51
   8   0  28   11.60    0.78
   8   0  29   -0.34    0.52
   8   0  30    4.50    0.54
   8   0  31    0.26    0.49
   8   0  32   80.70    2.24
   8   0  33   -0.18    0.59
   8   0  34   42.99    1.47
   8   0  35   -0.17    0.47
   8   0  36   26.55    1.15
  -8   2  43    6.62    0.99
  -8   2  42   15.15    1.20
  -8   2  41    1.22    0.87
  -8   2  40   13.05    0.62
  -8   2  39    0.07    0.41
  -8   2  38   12.71    0.58
  -8   2  37   -0.46    0.32
  -8   2  36   54.55    1.20
  -8   2  35  188.15    3.49
  -8   2  34    0.38    0.41
  -8   2  33   31.48    0.87
  -8   2  32    9.41    0.46
  -8   2  31    9.03    0.47
  -8   2  30   70.16    1.40
  -8   2  29  107.49    1.86
  -8   2  28  444.64    6.18
  -8   2  27   66.33    1.31
  -8   2  26   28.76    0.73
  -8   2  25   83.22    1.51
  -8   2  24  278.05    4.11
  -8   2  23   24.20    0.66
  -8   2  22   41.65    0.91
  -8   2  21   71.71    1.41
  -8   2  20  259.65    3.77
  -8   2  19  139.92    2.23
  -8   2  18   50.01    1.00
  -8   2  17  124.03    2.28
  -8   2  16  854.97   11.03
  -8   2  15  395.74    5.82
  -8   2  14  413.33    5.68
  -8   2  13  199.88    3.34
  -8   2  12  633.63    9.56
  -8   2  11   18.26    0.52
  -8   2  10  174.60    2.60
  -8   2   9   53.70    1.21
  -8   2   8 1142.65   18.34
  -8   2   7   33.75    0.97
  -8   2   6   55.45    1.07
  -8   2   5  469.50    7.74
  -8   2   4  104.95    2.08
  -8   2   3  518.99    7.13
  -8   2   2 1275.08   22.33
  -8   2   1  791.35   10.65
   8   2   0  220.58    3.09
   8   2   1    2.46    0.17
   8   2   2  145.44    2.38
   8   2   3  469.25    6.79
   8   2   4   30.28    0.87
   8   2   5  132.47    2.35
   8   2   6  449.27    6.72
   8   2   7  449.15    6.12
   8   2   8  531.32    7.85
   8   2   9   30.68    0.76
   8   2  10 1758.44   21.68
   8   2  11  422.29    5.90
   8   2  12    2.77    0.30
   8   2  13    4.98    0.34
   8   2  14  477.51    6.82
   8   2  15   28.10    0.76
   8   2  16   76.59    1.58
   8   2  17   68.32    1.47
   8   2  18  217.55    3.76
   8   2  19  175.92    2.84
   8   2  20    0.81    0.25
   8   2  21  108.38    1.94
   8   2  22  112.50    2.09
   8   2  23  109.75    1.98
   8   2  24   45.33    1.07
   8   2  25   67.79    1.41
   8   2  26  299.20    5.19
   8   2  27    1.47    0.34
   8   2  28  110.60    2.20
   8   2  29   37.53    0.97
   8   2  30  234.11    3.97
   8   2  31   12.03    0.49
   8   2  32   85.72    1.63
   8   2  33   69.45    1.47
   8   2  34   51.17    1.09
   8   2  35   30.86    0.96
   8   2  36    6.24    0.67
  -8   4  40    1.67    0.75
  -8   4  39    0.48    0.36
  -8   4  38    6.00    0.54
  -8   4  37   33.62    0.90
  -8   4  36    3.35    0.45
  -8   4  35   11.54    0.71
  -8   4  34    6.32    0.45
  -8   4  33    0.41    0.36
  -8   4  32   48.66    1.13
  -8   4  31  178.27    3.33
  -8   4  30    0.71    0.33
  -8   4  29    1.76    0.34
  -8   4  28   82.05    1.59
  -8   4  27  183.89    2.90
  -8   4  26    0.18    0.33
  -8   4  25   94.10    2.00
  -8   4  24  396.13    6.34
  -8   4  23    1.43    0.28
  -8   4  22   48.56    1.19
  -8   4  21  800.64   10.67
  -8   4  20   33.87    0.95
  -8   4  19  171.68    3.08
  -8   4  18    5.72    0.31
  -8   4  17   36.75    1.17
  -8   4  16    7.81    0.41
  -8   4  15   38.71    0.98
  -8   4  14    0.61    0.22
  -8   4  13  379.71    6.24
  -8   4  12  703.98   13.65
  -8   4  11  262.04    4.96
  -8   4  10   44.90    1.10
  -8   4   9   15.72    0.53
  -8   4   8   69.08    1.37
  -8   4   7    3.04    0.47
  -8   4   6  198.70    3.49
  -8   4   5  119.84    1.91
  -8   4   4    4.82    0.22
  -8   4   3 2023.96   39.96
  -8   4   2  769.24   10.40
  -8   4   1  464.74    7.02
   8   4   0  455.41    7.71
   8   4   1    4.61    0.23
   8   4   2  524.16    7.31
   8   4   3    2.56    0.22
   8   4   4  139.52    2.24
   8   4   5  139.30    2.44
   8   4   6  103.70    2.04
   8   4   7 1446.33   17.97
   8   4   8   70.68    1.38
   8   4   9 1398.05   17.81
   8   4  10  129.07    2.12
   8   4  11   42.47    0.95
   8   4  12   13.62    0.44
   8   4  13   60.64    1.31
   8   4  14   42.46    0.87
   8   4  15   47.48    1.19
   8   4  16    0.45    0.26
   8   4  17   68.49    1.43
   8   4  18  139.72    2.34
   8   4  19   89.49    1.83
   8   4  20   47.23    1.03
   8   4  21   28.65    0.93
   8   4  22  254.85    5.39
   8   4  23  314.06    5.04
   8   4  24   82.88    1.63
   8   4  25  207.27    4.03
   8   4  26    0.45    0.26
   8   4  27   23.31    0.67
   8   4  28   85.26    1.71
   8   4  29   19.10    0.62
   8   4  30  118.67    2.19
   8   4  31    2.50    0.37
   8   4  32   50.69    1.17
   8   4  33    1.07    0.33
   8   4  34   41.73    1.15
   8   4  35    4.89    0.60
   8   4  36   27.90    1.27
  -8   6  41   -0.22    1.79
  -8   6  40   12.51    3.87
  -8   6  39    1.63    4.01
  -8   6  38   -1.68    3.58
  -8   6  37    1.14    0.60
  -8   6  36    1.47    0.47
  -8   6  35    1.25    0.41
  -8   6  34   69.61    1.58
  -8   6  33    1.17    0.32
  -8   6  32  206.93    3.15
  -8   6  31    3.45    0.39
  -8   6  30  167.42    2.84
  -8   6  29    0.13    0.27
  -8   6  28   23.82    0.74
  -8   6  27   84.40    2.05
  -8   6  26   53.92    1.21
  -8   6  25   10.08    0.47
  -8   6  24    7.35    0.35
  -8   6  23  170.19    2.99
  -8   6  22    3.46    0.54
  -8   6  21   24.86    0.95
  -8   6  20  153.45    3.08
  -8   6  19   37.99    1.13
  -8   6  18   37.88    0.96
  -8   6  17    8.94    0.47
  -8   6  16    4.03    0.36
  -8   6  15   98.45    2.12
  -8   6  14  504.44   10.10
  -8   6  13   13.86    0.63
  -8   6  12  651.70   11.03
  -8   6  11  975.26   15.73
  -8   6  10  856.23   14.07
  -8   6   9   14.42    0.65
  -8   6   8 1014.79   17.56
  -8   6   7    1.56    0.18
  -8   6   6  197.95    3.44
  -8   6   5   54.37    1.11
  -8   6   4  192.57    2.96
  -8   6   3   12.67    0.38
  -8   6   2   51.09    1.00
  -8   6   1   77.13    1.56
   8   6   0   10.23    0.38
   8   6   1    6.57    0.29
   8   6   2   84.81    1.52
   8   6   3   45.80    0.91
   8   6   4  113.87    1.87
   8   6   5    3.59    0.26
   8   6   6   39.64    0.83
   8   6   7   45.61    0.91
   8   6   8   89.85    1.55
   8   6   9   35.44    0.82
   8   6  10   27.84    0.73
   8   6  11   20.74    0.67
   8   6  12  520.72    7.69
   8   6  13    1.76    0.27
   8   6  14  664.82    9.09
   8   6  15  201.44    3.16
   8   6  16    1.43    0.23
   8   6  17    1.12    0.30
   8   6  18  793.16   10.90
   8   6  19    1.18    0.29
   8   6  20   23.67    0.71
   8   6  21   18.24    0.56
   8   6  22  178.04    2.89
   8   6  23    0.44    0.34
   8   6  24    4.14    0.36
   8   6  25   11.40    0.48
   8   6  26   10.51    0.45
   8   6  27   37.31    1.08
   8   6  28    1.41    0.36
   8   6  29   11.80    0.68
   8   6  30    0.36    0.42
   8   6  31   20.37    0.68
   8   6  32    1.35    0.36
   8   6  33    1.39    0.72
   8   6  34   -0.72    0.58
   8   6  35    9.38    0.79
   8   6  36   84.89    4.21
  -8   8  36    0.28    0.95
  -8   8  35    1.24    1.43
  -8   8  34    0.65    0.54
  -8   8  33   26.01    1.23
  -8   8  32    1.93    0.46
  -8   8  31    5.99    0.63
  -8   8  30   38.31    1.05
  -8   8  29   86.29    2.03
  -8   8  28  193.87    4.10
  -8   8  27    1.16    0.46
  -8   8  26   57.35    1.56
  -8   8  25   63.88    1.47
  -8   8  24  350.42    5.83
  -8   8  23  132.55    3.33
  -8   8  22  120.58    2.64
  -8   8  21   61.90    1.77
  -8   8  20  390.34    7.09
  -8   8  19  311.95    5.90
  -8   8  18    0.42    0.30
  -8   8  17  204.46    3.88
  -8   8  16   78.13    2.21
  -8   8  15   29.15    1.04
  -8   8  14  219.55    4.85
  -8   8  13    6.38    1.02
  -8   8  12    1.55    0.38
  -8   8  11   16.37    0.84
  -8   8  10  196.05    4.12
  -8   8   9   55.07    1.37
  -8   8   8   78.04    1.67
  -8   8   7    2.04    0.22
  -8   8   6  273.65    4.33
  -8   8   5    2.00    0.22
  -8   8   4   60.50    1.57
  -8   8   3   30.98    0.69
  -8   8   2  924.55   13.27
  -8   8   1    2.41    0.22
   8   8   0   34.69    0.83
   8   8   1  297.79    4.21
   8   8   2  391.35    5.58
   8   8   3   55.53    1.06
   8   8   4   68.50    1.47
   8   8   5    5.40    0.28
   8   8   6   92.26    1.75
   8   8   7   13.34    0.50
   8   8   8  319.11    4.34
   8   8   9  179.86    3.09
   8   8  10    6.11    0.30
   8   8  11    0.50    0.23
   8   8  12   39.09    1.01
   8   8  13    0.46    0.34
   8   8  14  234.15    3.53
   8   8  15    0.08    0.23
   8   8  16    1.19    0.29
   8   8  17   99.92    1.81
   8   8  18   26.10    0.76
   8   8  19   53.98    1.23
   8   8  20    1.03    0.38
   8   8  21   67.84    1.53
   8   8  22    4.68    0.36
   8   8  23   57.48    1.36
   8   8  24   21.77    0.72
   8   8  25   14.10    0.61
   8   8  26   90.23    1.88
   8   8  27   12.45    0.69
   8   8  28   78.89    1.62
   8   8  29   27.95    0.82
   8   8  30   24.64    0.95
   8   8  31    0.63    0.49
   8   8  32   15.27    0.95
   8   8  33    0.52    0.75
   8   8  34   86.31    2.81
   8   8  35    1.51    1.33
  -8  10  31   35.34    6.17
  -8  10  30    1.01    0.47
  -8  10  29   31.41    1.18
  -8  10  28  153.27    3.68
  -8  10  27   30.07    1.18
  -8  10  26   33.38    0.99
  -8  10  25   55.01    1.65
  -8  10  24  132.33    3.22
  -8  10  23   38.91    1.27
  -8  10  22   17.29    0.99
  -8  10  21  274.99    5.97
  -8  10  20    0.50    0.41
  -8  10  19  290.28    7.65
  -8  10  18   87.85    2.97
  -8  10  17    5.14    0.71
  -8  10  16    9.60    0.76
  -8  10  15  236.06    5.57
  -8  10  14   56.93    1.58
  -8  10  13   57.98    1.59
  -8  10  12   94.62    1.96
  -8  10  11  103.26    2.38
  -8  10  10    2.01    0.27
  -8  10   9   60.78    1.38
  -8  10   8  140.49    2.72
  -8  10   7  102.59    1.84
  -8  10   6  172.10    3.62
  -8  10   5  155.69    2.74
  -8  10   4   12.59    0.46
  -8  10   3  212.39    3.47
  -8  10   2   27.33    0.76
  -8  10   1   88.98    1.84
   8  10   0    1.11    0.42
   8  10   1    9.23    0.49
   8  10   2  169.14    2.99
   8  10   3    3.32    0.29
   8  10   4   43.07    1.00
   8  10   5  117.30    2.03
   8  10   6   29.32    0.75
   8  10   7  459.04    6.88
   8  10   8   40.08    0.93
   8  10   9  356.53    5.98
   8  10  10   51.51    1.23
   8  10  11  100.27    1.88
   8  10  12    8.45    0.43
   8  10  13  149.00    2.45
   8  10  14   57.63    1.32
   8  10  15  143.72    2.52
   8  10  16    3.27    0.40
   8  10  17    4.78    0.46
   8  10  18   37.57    0.93
   8  10  19   47.85    1.23
   8  10  20   61.83    1.40
   8  10  21    2.38    0.30
   8  10  22   99.74    2.03
   8  10  23   13.67    0.55
   8  10  24    3.21    0.39
   8  10  25    6.42    0.50
   8  10  26    3.13    0.37
   8  10  27   13.03    0.59
   8  10  28   54.36    1.59
   8  10  29    4.94    0.58
   8  10  30   20.41    1.03
   8  10  31   11.92    0.91
   8  10  32   19.12    1.02
   8  10  33   16.38    1.02
  -8  12  27    3.76    0.93
  -8  12  26   -4.05    5.74
  -8  12  25    1.22    0.48
  -8  12  24   -0.42    0.64
  -8  12  23   -0.54    0.79
  -8  12  22    4.46    0.65
  -8  12  21    4.38    0.48
  -8  12  20    2.19    0.54
  -8  12  19    0.73    0.42
  -8  12  18   22.54    0.87
  -8  12  17    2.56    0.50
  -8  12  16    0.52    0.46
  -8  12  15   69.01    2.25
  -8  12  14  245.21    5.50
  -8  12  13    0.04    0.20
  -8  12  12  201.33    4.01
  -8  12  11    8.95    0.46
  -8  12  10   21.61    0.65
  -8  12   9    3.01    0.35
  -8  12   8   70.82    1.47
  -8  12   7   -0.31    0.29
  -8  12   6  148.34    2.95
  -8  12   5   50.63    1.16
  -8  12   4  119.96    2.20
  -8  12   3  276.78    4.58
  -8  12   2   36.19    0.87
  -8  12   1   25.57    0.79
   8  12   0    6.07    0.52
   8  12   1   25.52    0.75
   8  12   2    6.96    0.48
   8  12   3   11.12    0.44
   8  12   4    0.55    0.29
   8  12   5   59.04    1.32
   8  12   6   55.40    1.19
   8  12   7   40.65    1.07
   8  12   8    1.88    0.39
   8  12   9    3.40    0.37
   8  12  10   56.79    1.23
   8  12  11    1.19    0.32
   8  12  12   85.79    1.68
   8  12  13   13.00    0.65
   8  12  14  203.71    4.22
   8  12  15    0.09    0.34
   8  12  16   32.66    0.96
   8  12  17    5.21    0.45
   8  12  18  426.39    7.33
   8  12  19    1.31    0.38
   8  12  20    6.35    0.46
   8  12  21   14.35    0.63
   8  12  22   93.94    2.04
   8  12  23   15.44    0.60
   8  12  24   20.96    0.89
   8  12  25    0.82    0.50
   8  12  26    7.79    0.88
   8  12  27    7.12    0.83
   8  12  28    1.93    0.70
   8  12  29   18.69    1.17
  -8  14  24  148.42   15.36
  -8  14  23   39.01    3.19
  -8  14  21    3.91    0.98
  -8  14  20  115.60    4.55
  -8  14  19    4.72    1.00
  -8  14  18    0.61    0.50
  -8  14  17    1.36    0.44
  -8  14  16   34.00    1.30
  -8  14  15    0.21    0.46
  -8  14  14   26.02    1.07
  -8  14  13    4.53    0.34
  -8  14  12   11.44    0.63
  -8  14  11    3.85    0.43
  -8  14  10   10.63    0.57
  -8  14   9   21.43    0.77
  -8  14   8    0.14    0.40
  -8  14   7    0.44    0.37
  -8  14   6    3.70    0.39
  -8  14   5   60.48    1.43
  -8  14   4   11.84    0.51
  -8  14   3   28.87    0.87
  -8  14   2   91.10    2.11
  -8  14   1    4.58    0.54
   8  14   0    8.93    0.46
   8  14   1    1.63    0.37
   8  14   2  150.38    3.24
   8  14   3    1.67    0.37
   8  14   4   21.01    0.82
   8  14   5    0.34    0.39
   8  14   6   39.56    1.09
   8  14   7   28.74    1.00
   8  14   8   85.15    1.78
   8  14   9   11.35    0.64
   8  14  10    6.59    0.50
   8  14  11    8.41    0.48
   8  14  12   28.06    0.84
   8  14  13    0.54    0.36
   8  14  14    0.63    0.40
   8  14  15    8.74    0.53
   8  14  16    0.48    0.42
   8  14  17   13.45    0.62
   8  14  18   11.97    0.61
   8  14  19    0.10    0.50
   8  14  20   46.61    2.01
   8  14  21   12.84    0.83
   8  14  22    0.19    0.67
   8  14  23   10.43    1.09
   8  14  24   32.64    4.48
  -8  16  19   11.36    6.43
  -8  16  17    0.77    1.23
  -8  16  16   17.90    1.95
  -8  16  14    0.65    1.34
  -8  16  13   13.06    2.40
  -8  16  12   18.17    5.81
  -8  16  10    4.07    1.57
  -8  16   9   -2.30    5.00
  -8  16   8   27.49    1.15
  -8  16   7    2.45    0.47
  -8  16   6   14.62    0.70
  -8  16   5    3.43    0.61
  -8  16   4    6.59    0.54
  -8  16   3   19.15    0.77
  -8  16   2    3.53    0.54
  -8  16   1    1.24    0.43
   8  16   0    1.51    0.39
   8  16   1   42.22    1.30
   8  16   2    1.71    0.38
   8  16   3   13.13    0.73
   8  16   4    4.09    0.54
   8  16   5    0.82    0.36
   8  16   6    0.27    0.40
   8  16   7    9.49    0.61
   8  16   8    2.57    0.50
   8  16   9    0.07    0.41
   8  16  10   24.79    0.87
   8  16  11   16.73    0.78
   8  16  12    0.67    0.60
   8  16  13   19.14    1.15
   8  16  14    7.46    0.76
   8  16  17    7.40    0.83
  -9   1  43    1.70    0.77
  -9   1  42   10.88    0.73
  -9   1  41   12.44    0.60
  -9   1  40   18.98    0.80
  -9   1  39   32.99    0.89
  -9   1  38   50.02    1.12
  -9   1  37   51.68    1.25
  -9   1  36    1.89    0.42
  -9   1  35   55.88    1.30
  -9   1  34    1.52    0.38
  -9   1  33    1.65    0.35
  -9   1  32    6.45    0.47
  -9   1  31   41.40    1.01
  -9   1  30  136.18    2.36
  -9   1  29   93.13    1.68
  -9   1  28  259.20    4.04
  -9   1  27    1.28    0.29
  -9   1  26   26.43    0.67
  -9   1  25   63.47    1.31
  -9   1  24   17.67    0.52
  -9   1  23  225.88    3.40
  -9   1  22  507.57    7.21
  -9   1  21   14.63    0.47
  -9   1  20  243.71    3.79
  -9   1  19 1171.67   14.90
  -9   1  18  188.04    2.81
  -9   1  17  256.03    4.05
  -9   1  16  439.76    6.01
  -9   1  15  142.41    2.60
  -9   1  14  117.88    1.85
  -9   1  13  896.44   12.32
  -9   1  12    2.00    0.18
  -9   1  11  192.13    2.78
  -9   1  10  526.07    7.52
  -9   1   9    1.28    0.25
  -9   1   8  239.54    4.54
  -9   1   7 2271.09   52.79
  -9   1   6  293.23    5.59
  -9   1   5    1.17    0.17
  -9   1   4  642.88    9.44
  -9   1   3 1566.38   31.21
  -9   1   2  362.01    4.89
  -9   1   1  144.92    2.24
   9   1   0  844.56   10.73
   9   1   1    4.01    0.22
   9   1   2   19.46    0.48
   9   1   3   14.44    0.40
   9   1   4  396.54    5.74
   9   1   5  175.12    2.78
   9   1   6    1.69    0.20
   9   1   7   43.10    1.02
   9   1   8   10.31    0.39
   9   1   9  436.88    6.98
   9   1  10   18.18    0.54
   9   1  11   65.19    1.31
   9   1  12   27.19    0.65
   9   1  13  141.98    2.51
   9   1  14   66.73    1.59
   9   1  15  522.48    8.42
   9   1  16  100.87    2.19
   9   1  17   75.01    1.46
   9   1  18    2.58    0.25
   9   1  19   75.10    1.67
   9   1  20   15.40    0.55
   9   1  21   99.22    2.00
   9   1  22  421.27    6.53
   9   1  23  248.46    4.16
   9   1  24   37.40    0.95
   9   1  25  152.51    2.58
   9   1  26  195.62    3.22
   9   1  27   95.08    1.85
   9   1  28  255.15    4.26
   9   1  29   75.68    1.84
   9   1  30   84.20    1.59
   9   1  31    5.92    0.53
   9   1  32   53.44    1.24
   9   1  33    2.01    0.35
   9   1  34    5.81    0.42
   9   1  35   31.61    1.04
  -9   3  42    1.77    0.67
  -9   3  41    7.32    0.67
  -9   3  40    4.89    0.53
  -9   3  39    2.08    0.44
  -9   3  38    0.59    0.38
  -9   3  37   16.08    0.65
  -9   3  36   10.53    0.50
  -9   3  35    8.49    0.49
  -9   3  34    0.11    0.41
  -9   3  33   65.13    1.35
  -9   3  32   29.06    0.79
  -9   3  31   34.25    0.87
  -9   3  30    2.67    0.38
  -9   3  29   10.84    0.46
  -9   3  28   38.04    0.91
  -9   3  27    3.53    0.34
  -9   3  26   12.92    0.49
  -9   3  25    2.07    0.30
  -9   3  24    6.80    0.36
  -9   3  23  469.59    7.40
  -9   3  22   16.13    0.54
  -9   3  21  274.75    4.36
  -9   3  20  197.15    3.21
  -9   3  19  329.78    5.26
  -9   3  18   81.88    1.43
  -9   3  17  694.27    9.76
  -9   3  16   15.37    0.40
  -9   3  15    8.38    0.33
  -9   3  14  136.30    2.08
  -9   3  13    0.91    0.14
  -9   3  12  322.12    4.80
  -9   3  11  182.46    3.60
  -9   3  10  108.13    1.67
  -9   3   9    9.81    0.29
  -9   3   8   65.25    1.10
  -9   3   7   42.24    0.88
  -9   3   6   66.91    1.19
  -9   3   5  611.29    7.73
  -9   3   4  128.05    2.03
  -9   3   3  981.81   12.97
  -9   3   2   37.33    0.81
  -9   3   1 1512.88   19.92
   9   3   0   77.84    1.37
   9   3   1 1010.61   13.49
   9   3   2  140.61    2.32
   9   3   3  138.24    2.53
   9   3   4  399.20    6.35
   9   3   5  585.75    8.45
   9   3   6    3.74    0.29
   9   3   7 1081.41   13.55
   9   3   8  217.55    3.45
   9   3   9  893.42   11.64
   9   3  10  153.87    2.39
   9   3  11   36.44    0.86
   9   3  12   15.96    0.47
   9   3  13  133.94    2.21
   9   3  14   32.70    0.75
   9   3  15  175.47    2.88
   9   3  16  198.14    3.13
   9   3  17  210.89    3.37
   9   3  18  114.48    2.22
   9   3  19  186.71    3.05
   9   3  20  181.62    3.29
   9   3  21   68.83    1.68
   9   3  22   20.94    0.66
   9   3  23  298.81    5.14
   9   3  24   31.40    0.84
   9   3  25    5.11    0.42
   9   3  26   23.28    0.72
   9   3  27  217.82    3.53
   9   3  28    1.59    0.32
   9   3  29   76.89    1.68
   9   3  30   57.85    1.42
   9   3  31   72.15    1.50
   9   3  32   39.68    0.93
   9   3  33   11.15    0.63
   9   3  34    1.59    0.39
   9   3  35   29.82    1.35
  -9   5  41    0.08    2.48
  -9   5  40    1.27    1.93
  -9   5  39   69.91    2.92
  -9   5  38   18.55    1.15
  -9   5  37   46.56    1.43
  -9   5  36    1.04    0.50
  -9   5  35   39.15    1.37
  -9   5  34   96.52    2.06
  -9   5  33  283.60    5.64
  -9   5  32   30.32    1.44
  -9   5  31    9.36    0.99
  -9   5  30    1.20    0.42
  -9   5  29  142.07    2.96
  -9   5  28   51.50    1.11
  -9   5  27    4.35    0.50
  -9   5  26    7.71    0.58
  -9   5  25    2.30    0.34
  -9   5  24  116.01    2.42
  -9   5  23  408.00    6.80
  -9   5  22    7.72    0.58
  -9   5  21   37.00    0.84
  -9   5  20   76.22    1.64
  -9   5  19  197.25    3.59
  -9   5  18    1.75    0.34
  -9   5  17   70.01    1.74
  -9   5  16   15.27    0.68
  -9   5  15   37.42    0.94
  -9   5  14  110.51    2.57
  -9   5  13    5.77    0.42
  -9   5  12   18.22    0.71
  -9   5  11 1873.92   30.16
  -9   5  10 1364.37   22.06
  -9   5   9  473.42    8.03
  -9   5   8   71.07    1.63
  -9   5   7  809.42   12.83
  -9   5   6  647.66    8.82
  -9   5   5    3.00    0.18
  -9   5   4    9.68    0.34
  -9   5   3  750.31   11.18
  -9   5   2   63.47    1.32
  -9   5   1  350.82    4.86
   9   5   0   56.15    1.07
   9   5   1   15.63    0.44
   9   5   2   69.88    1.42
   9   5   3   21.74    0.51
   9   5   4  243.00    3.71
   9   5   5  118.27    1.89
   9   5   6  355.64    5.42
   9   5   7  267.26    4.50
   9   5   8    5.58    0.27
   9   5   9  172.47    2.96
   9   5  10    8.46    0.39
   9   5  11   99.42    1.91
   9   5  12  148.78    2.43
   9   5  13   69.34    1.33
   9   5  14   11.36    0.42
   9   5  15   33.43    0.79
   9   5  16    0.75    0.28
   9   5  17  167.71    2.76
   9   5  18    4.94    0.39
   9   5  19  270.72    4.06
   9   5  20   43.86    1.06
   9   5  21    7.22    0.43
   9   5  22   46.82    1.11
   9   5  23   17.09    0.57
   9   5  24   47.68    1.02
   9   5  25   24.50    0.67
   9   5  26   46.66    1.14
   9   5  27   16.47    0.75
   9   5  28   56.32    1.31
   9   5  29    9.82    0.50
   9   5  30   -0.26    0.40
   9   5  31   11.69    0.66
   9   5  32    2.47    0.37
   9   5  33   21.75    2.02
   9   5  34    0.67    0.52
   9   5  35   25.24    1.36
  -9   7  38   39.54    6.25
  -9   7  37   31.65    2.30
  -9   7  36    5.75    0.79
  -9   7  35    4.46    0.58
  -9   7  34    1.58    0.48
  -9   7  33   35.64    1.10
  -9   7  32   15.65    0.72
  -9   7  31    4.09    0.57
  -9   7  30    0.38    0.38
  -9   7  29   45.53    1.23
  -9   7  28    7.24    0.66
  -9   7  27    5.36    0.51
  -9   7  26   32.70    0.96
  -9   7  25  122.17    2.46
  -9   7  24   92.89    2.34
  -9   7  23    0.87    0.38
  -9   7  22    3.45    0.38
  -9   7  21   30.76    0.87
  -9   7  20   28.68    0.82
  -9   7  19  726.87   12.25
  -9   7  18    0.87    0.34
  -9   7  17    2.81    0.32
  -9   7  16  817.05   13.37
  -9   7  15   42.64    1.43
  -9   7  14    7.95    0.48
  -9   7  13   38.61    1.03
  -9   7  12  415.38    9.50
  -9   7  11    1.98    0.34
  -9   7  10  312.89    7.41
  -9   7   9    6.16    0.54
  -9   7   8    4.47    0.48
  -9   7   7  613.45    9.72
  -9   7   6  554.36   10.35
  -9   7   5  106.90    2.50
  -9   7   4   35.00    0.79
  -9   7   3  943.72   12.59
  -9   7   2  458.20    6.60
  -9   7   1   36.57    0.84
   9   7   0  685.45    9.48
   9   7   1  275.72    4.36
   9   7   2  123.53    2.28
   9   7   3   25.84    0.62
   9   7   4   53.31    1.15
   9   7   5    4.94    0.27
   9   7   6   73.22    1.24
   9   7   7    3.71    0.26
   9   7   8   70.69    1.28
   9   7   9   19.67    0.54
   9   7  10  322.56    4.56
   9   7  11    1.03    0.29
   9   7  12  301.57    4.78
   9   7  13   14.20    0.48
   9   7  14    1.08    0.30
   9   7  15   13.98    0.55
   9   7  16  140.11    2.41
   9   7  17    4.71    0.34
   9   7  18  195.72    3.02
   9   7  19   75.65    1.47
   9   7  20   23.08    0.69
   9   7  21   11.40    0.51
   9   7  22    7.03    0.38
   9   7  23   47.62    1.07
   9   7  24   47.82    1.11
   9   7  25    2.27    0.37
   9   7  26   63.00    1.43
   9   7  27   28.77    0.87
   9   7  28    7.11    0.48
   9   7  29    2.53    0.35
   9   7  30   -0.13    0.27
   9   7  31    4.13    0.60
   9   7  32   30.06    1.49
   9   7  33   12.33    0.86
   9   7  34   14.77    0.96
  -9   9  33    1.16    1.17
  -9   9  32    4.76    0.59
  -9   9  31    0.32    0.54
  -9   9  30    0.04    0.63
  -9   9  29    2.15    0.46
  -9   9  28  125.50    2.81
  -9   9  27  129.84    2.76
  -9   9  26    1.40    0.44
  -9   9  25   73.76    1.67
  -9   9  24    3.41    0.49
  -9   9  23  108.78    2.11
  -9   9  22    0.61    0.49
  -9   9  21   90.55    2.32
  -9   9  20   58.15    1.60
  -9   9  19   50.17    1.47
  -9   9  18   41.26    1.42
  -9   9  17   46.68    1.67
  -9   9  16   42.15    1.63
  -9   9  15   23.86    1.22
  -9   9  14    0.85    0.61
  -9   9  13  262.42    6.51
  -9   9  12   11.73    0.91
  -9   9  11  170.34    4.06
  -9   9  10   16.24    0.81
  -9   9   9  202.84    4.18
  -9   9   8   32.23    0.99
  -9   9   7  280.13    5.10
  -9   9   6  590.27   11.36
  -9   9   5  611.62    9.85
  -9   9   4   28.78    0.88
  -9   9   3   14.65    0.49
  -9   9   2  250.04    4.27
  -9   9   1  193.03    2.97
   9   9   0   77.46    1.37
   9   9   1  356.59    5.01
   9   9   2  418.28    7.44
   9   9   3  203.75    3.31
   9   9   4    8.69    0.39
   9   9   5  274.91    4.11
   9   9   6   16.81    0.53
   9   9   7   83.33    1.46
   9   9   8   21.40    0.58
   9   9   9  199.87    2.99
   9   9  10   22.18    0.67
   9   9  11   13.42    0.50
   9   9  12    1.22    0.32
   9   9  13  323.99    5.10
   9   9  14   13.62    0.51
   9   9  15   19.61    0.64
   9   9  16    2.88    0.33
   9   9  17   10.98    0.57
   9   9  18    5.61    0.42
   9   9  19    1.50    0.36
   9   9  20    6.31    0.38
   9   9  21   10.59    0.46
   9   9  22    1.83    0.35
   9   9  23  266.61    4.16
   9   9  24    5.75    0.40
   9   9  25    6.12    0.58
   9   9  26   15.39    0.67
   9   9  27  123.69    2.44
   9   9  28    9.44    0.62
   9   9  29    2.64    0.58
   9   9  30    1.11    0.71
   9   9  31   33.68    2.25
   9   9  32   45.06    1.60
  -9  11  29   52.83   12.35
  -9  11  28    9.86    1.15
  -9  11  27   13.90    0.78
  -9  11  26   14.67    0.80
  -9  11  25    1.76    0.54
  -9  11  24    0.59    0.46
  -9  11  23   28.17    1.37
  -9  11  22   46.74    1.50
  -9  11  21    1.08    0.45
  -9  11  20    2.78    0.79
  -9  11  19   43.75    2.44
  -9  11  18   13.91    1.02
  -9  11  17  113.55    2.97
  -9  11  16    0.83    0.44
  -9  11  15  392.93    8.90
  -9  11  14  117.12    3.11
  -9  11  13   53.04    2.15
  -9  11  12    4.30    0.43
  -9  11  11  272.23    4.85
  -9  11  10   10.39    0.46
  -9  11   9  105.28    2.12
  -9  11   8    0.73    0.26
  -9  11   7  472.07    9.44
  -9  11   6    1.29    0.25
  -9  11   5   70.75    1.48
  -9  11   4    6.18    0.42
  -9  11   3  363.47    6.87
  -9  11   2  131.55    2.40
  -9  11   1   59.88    1.40
   9  11   0   60.41    1.22
   9  11   1   19.97    0.67
   9  11   2    6.01    0.38
   9  11   3   13.40    0.60
   9  11   4   37.47    0.90
   9  11   5    7.48    0.38
   9  11   6   27.59    0.76
   9  11   7    4.63    0.35
   9  11   8   52.25    1.17
   9  11   9   13.98    0.58
   9  11  10   63.68    1.39
   9  11  11  136.34    2.68
   9  11  12    5.63    0.38
   9  11  13  298.76    4.93
   9  11  14   80.63    1.76
   9  11  15  189.45    3.42
   9  11  16    2.91    0.42
   9  11  17   33.54    0.91
   9  11  18   46.54    1.43
   9  11  19    2.10    0.37
   9  11  20    1.71    0.40
   9  11  21   22.70    0.74
   9  11  22    3.92    0.38
   9  11  23    8.24    0.61
   9  11  24    0.75    0.35
   9  11  25   51.13    1.47
   9  11  26   13.03    1.12
   9  11  27    0.70    0.57
   9  11  28   20.65    1.31
   9  11  29    5.87    0.76
   9  11  30   -0.78    0.85
  -9  13  25    1.50    1.29
  -9  13  24    0.02    1.20
  -9  13  23   71.20    6.35
  -9  13  22    8.29    0.68
  -9  13  21   10.83    0.82
  -9  13  20   34.98    1.47
  -9  13  19   80.79    2.70
  -9  13  18   16.37    0.83
  -9  13  17   93.85    2.84
  -9  13  16   46.55    1.71
  -9  13  15    1.24    0.46
  -9  13  14    0.26    0.46
  -9  13  13    4.40    0.54
  -9  13  12   42.64    1.43
  -9  13  11   62.61    1.70
  -9  13  10  233.55    7.44
  -9  13   9   24.88    0.85
  -9  13   8    0.19    0.28
  -9  13   7   35.90    0.94
  -9  13   6   97.39    1.92
  -9  13   5    3.60    0.53
  -9  13   4    7.11    0.42
  -9  13   3   58.64    1.59
  -9  13   2   10.43    0.47
  -9  13   1   25.03    0.72
   9  13   0  145.94    2.68
   9  13   1   44.63    1.19
   9  13   2    0.03    0.34
   9  13   3   -0.16    0.29
   9  13   4   57.39    1.37
   9  13   5    3.97    0.42
   9  13   6   19.98    0.71
   9  13   7    3.24    0.37
   9  13   8    0.04    0.40
   9  13   9    7.20    0.41
   9  13  10   29.67    0.79
   9  13  11   10.95    0.47
   9  13  12    6.12    0.50
   9  13  13   30.80    0.79
   9  13  14   52.42    1.18
   9  13  15    0.83    0.41
   9  13  16   87.32    1.79
   9  13  17    9.77    0.63
   9  13  18   34.74    1.00
   9  13  19   82.84    1.66
   9  13  20    5.26    0.46
   9  13  21    5.91    0.70
   9  13  22   44.18    2.06
   9  13  23    4.04    0.91
   9  13  24   -0.62    0.60
   9  13  25    1.86    1.18
   9  13  26   10.14    1.42
  -9  15  21   18.85    1.90
  -9  15  20    0.02    0.85
  -9  15  17   55.95    3.79
  -9  15  16    2.80    1.43
  -9  15  15   -2.63    5.71
  -9  15  14    0.19    1.39
  -9  15  13   13.77    0.82
  -9  15  12   24.50    1.05
  -9  15  11    5.84    0.35
  -9  15  10   15.27    0.70
  -9  15   9   41.10    1.29
  -9  15   8   17.61    0.62
  -9  15   7    0.13    0.33
  -9  15   6    5.68    0.48
  -9  15   5    0.27    0.37
  -9  15   4    0.59    0.42
  -9  15   3   23.01    0.71
  -9  15   2   27.29    0.90
  -9  15   1    9.59    0.57
   9  15   0   21.63    0.74
   9  15   1    6.46    0.51
   9  15   2    1.38    0.60
   9  15   3   32.44    0.88
   9  15   4   38.69    1.03
   9  15   5   38.01    0.96
   9  15   6    0.45    0.38
   9  15   7   12.49    0.59
   9  15   8    0.36    0.37
   9  15   9   65.36    1.60
   9  15  10    4.61    0.50
   9  15  11    6.76    0.49
   9  15  12    1.04    0.40
   9  15  13   11.07    0.62
   9  15  14   16.24    1.32
   9  15  15    1.87    0.65
   9  15  16    1.31    0.74
   9  15  17    1.63    1.01
   9  15  20   11.84    1.02
 -10   0  41   -0.72    0.78
 -10   0  40   40.41    1.59
 -10   0  39    0.06    0.54
 -10   0  38    9.04    0.71
 -10   0  37    1.12    0.48
 -10   0  36  101.59    2.80
 -10   0  35   -0.31    0.57
 -10   0  34   40.15    1.39
 -10   0  33   -0.70    0.38
 -10   0  32   66.64    1.92
 -10   0  31    0.07    0.50
 -10   0  30   40.35    1.27
 -10   0  29    0.66    0.32
 -10   0  28  181.87    4.22
 -10   0  27   -0.02    0.38
 -10   0  26   10.11    0.59
 -10   0  25   -0.02    0.46
 -10   0  24   58.92    1.74
 -10   0  23   -0.02    0.26
 -10   0  22  309.24    7.31
 -10   0  21    0.00    0.34
 -10   0  20  514.56   11.04
 -10   0  19   -0.39    0.26
 -10   0  18  204.74    5.14
 -10   0  17    0.30    0.26
 -10   0  16  165.21    3.49
 -10   0  15    0.05    0.26
 -10   0  14 1883.42   37.98
 -10   0  13    0.28    0.26
 -10   0  12 1204.01   21.41
 -10   0  11   -0.34    0.22
 -10   0  10  278.59    5.33
 -10   0   9   -0.01    0.37
 -10   0   8  266.08    7.45
 -10   0   7    0.26    0.26
 -10   0   6  186.30    4.46
 -10   0   5    0.35    0.25
 -10   0   4   34.43    1.09
 -10   0   3    0.42    0.28
 -10   0   2   67.14    1.70
 -10   0   1    0.37    0.27
  10   0   0   65.38    1.89
  10   0   1    0.63    0.29
  10   0   2  317.45    6.97
  10   0   3    0.38    0.27
  10   0   4   36.74    1.16
  10   0   5    0.26    0.26
  10   0   6  479.20    9.09
  10   0   7   -0.38    0.30
  10   0   8  453.71    8.41
  10   0   9   -0.37    0.34
  10   0  10  422.63    8.05
  10   0  11    0.36    0.34
  10   0  12 1362.23   33.89
  10   0  13    0.63    0.54
  10   0  14  259.07    7.44
  10   0  15    0.04    0.27
  10   0  16  229.77    7.12
  10   0  17    0.24    0.36
  10   0  18 1681.00   43.09
  10   0  19   -0.02    0.31
  10   0  20 1522.78   27.26
  10   0  21    0.47    0.42
  10   0  22  392.32    8.49
  10   0  23    0.43    0.66
  10   0  24   47.92    1.92
  10   0  25   -0.88    0.42
  10   0  26   59.93    1.71
  10   0  27   -0.37    0.47
  10   0  28    2.29    0.63
  10   0  29    0.78    0.63
  10   0  30   23.21    1.03
  10   0  31   -0.30    0.43
  10   0  32   10.33    0.71
  10   0  33    0.24    0.54
  10   0  34    5.91    0.51
 -10   2  43    0.14    0.84
 -10   2  42   18.10    1.28
 -10   2  41   12.35    1.16
 -10   2  40   11.59    0.83
 -10   2  39    0.65    0.58
 -10   2  38    0.21    0.43
 -10   2  37    6.34    0.44
 -10   2  36   19.30    0.69
 -10   2  35   33.22    0.92
 -10   2  34   93.58    1.97
 -10   2  33    7.91    0.45
 -10   2  32    0.43    0.34
 -10   2  31   27.35    0.67
 -10   2  30  131.26    2.31
 -10   2  29  175.92    2.92
 -10   2  28  234.98    4.04
 -10   2  27  121.18    2.25
 -10   2  26    8.43    0.38
 -10   2  25  200.08    3.34
 -10   2  24 1494.32   22.51
 -10   2  23  405.51    5.97
 -10   2  22    0.97    0.23
 -10   2  21   18.01    0.54
 -10   2  20  267.75    3.86
 -10   2  19   15.92    0.54
 -10   2  18  295.41    4.10
 -10   2  17   20.40    0.53
 -10   2  16   33.91    0.76
 -10   2  15   31.64    0.72
 -10   2  14  566.11    8.09
 -10   2  13    8.35    0.29
 -10   2  12  372.18    4.93
 -10   2  11 1455.06   20.35
 -10   2  10  165.67    2.40
 -10   2   9  157.35    2.48
 -10   2   8  147.84    2.49
 -10   2   7  331.84    5.11
 -10   2   6  271.80    3.96
 -10   2   5   88.61    1.43
 -10   2   4  563.52    7.64
 -10   2   3  261.20    4.59
 -10   2   2 1929.12   29.74
 -10   2   1    4.14    0.24
  10   2   0    1.74    0.22
  10   2   1  152.78    3.80
  10   2   2 2698.50   45.21
  10   2   3  467.84    6.29
  10   2   4  441.09    6.84
  10   2   5    7.54    0.30
  10   2   6  113.13    2.05
  10   2   7  484.42    7.07
  10   2   8  346.75    5.69
  10   2   9  452.55    7.20
  10   2  10  420.22    5.67
  10   2  11   97.41    1.78
  10   2  12    6.98    0.34
  10   2  13    1.77    0.26
  10   2  14  578.67    8.04
  10   2  15  176.10    2.82
  10   2  16  197.15    4.05
  10   2  17  219.83    3.75
  10   2  18  111.00    2.35
  10   2  19   28.06    0.78
  10   2  20   14.22    0.66
  10   2  21   13.65    0.54
  10   2  22  131.41    2.28
  10   2  23   22.45    0.73
  10   2  24   27.50    0.86
  10   2  25  103.82    1.94
  10   2  26   15.91    0.56
  10   2  27   12.52    0.68
  10   2  28   57.63    1.21
  10   2  29   40.52    0.99
  10   2  30  209.04    3.41
  10   2  31   32.45    0.91
  10   2  32   -0.02    0.31
  10   2  33   43.15    1.07
  10   2  34   76.36    2.68
  10   2  35    7.26    0.94
 -10   4  41    6.35    4.04
 -10   4  40   25.07    1.11
 -10   4  39   17.98    1.04
 -10   4  38    1.01    0.51
 -10   4  37    0.60    0.57
 -10   4  36    5.41    0.63
 -10   4  35   83.93    2.13
 -10   4  34   10.36    0.74
 -10   4  33   24.94    0.96
 -10   4  32   59.20    1.38
 -10   4  31    6.58    0.48
 -10   4  30    2.02    0.43
 -10   4  29   32.62    0.94
 -10   4  28    2.28    0.35
 -10   4  27  100.47    1.88
 -10   4  26   55.53    1.46
 -10   4  25   42.32    1.08
 -10   4  24   42.29    1.15
 -10   4  23    2.01    0.35
 -10   4  22    1.52    0.22
 -10   4  21   -0.10    0.25
 -10   4  20  928.74   13.76
 -10   4  19   25.38    0.83
 -10   4  18    7.99    0.46
 -10   4  17    5.05    0.34
 -10   4  16  164.42    3.65
 -10   4  15  138.60    2.76
 -10   4  14   45.01    1.88
 -10   4  13   17.41    0.56
 -10   4  12   28.49    0.86
 -10   4  11  390.82    8.69
 -10   4  10  226.27    3.80
 -10   4   9   41.40    1.38
 -10   4   8   91.22    1.82
 -10   4   7  693.01    9.02
 -10   4   6  638.56    8.44
 -10   4   5  295.81    4.33
 -10   4   4    8.71    0.29
 -10   4   3    3.88    0.21
 -10   4   2 1230.99   15.23
 -10   4   1   10.46    0.30
  10   4   0   32.38    0.97
  10   4   1  234.43    3.61
  10   4   2 1333.73   17.71
  10   4   3  813.68   11.21
  10   4   4  212.79    3.27
  10   4   5  421.58    6.19
  10   4   6  823.31   10.32
  10   4   7   77.50    1.44
  10   4   8   22.96    0.57
  10   4   9  273.68    4.60
  10   4  10   87.89    1.60
  10   4  11  202.44    3.20
  10   4  12   12.89    0.42
  10   4  13  137.67    2.72
  10   4  14    4.68    0.29
  10   4  15  184.75    2.89
  10   4  16   20.35    0.59
  10   4  17   95.67    1.71
  10   4  18   82.73    1.55
  10   4  19   28.27    0.70
  10   4  20  213.59    3.45
  10   4  21   21.68    0.66
  10   4  22    0.91    0.30
  10   4  23    3.77    0.40
  10   4  24    7.73    0.46
  10   4  25    1.52    0.34
  10   4  26    1.07    0.38
  10   4  27    0.68    0.32
  10   4  28   39.92    0.96
  10   4  29  100.60    1.83
  10   4  30   29.28    0.86
  10   4  31    3.57    0.42
  10   4  32   34.02    0.90
  10   4  33   -0.38    0.52
  10   4  34   15.97    0.90
 -10   6  40   28.60    5.79
 -10   6  39   20.11    1.82
 -10   6  38   14.77    1.66
 -10   6  37   31.68    1.23
 -10   6  36   37.90    1.79
 -10   6  35   23.32    0.79
 -10   6  34   29.34    0.95
 -10   6  33    1.09    0.34
 -10   6  32   71.82    1.59
 -10   6  31   19.97    0.91
 -10   6  30   44.41    1.26
 -10   6  29    7.20    0.62
 -10   6  28   80.19    1.80
 -10   6  27   60.89    1.55
 -10   6  26   62.47    2.11
 -10   6  25    6.27    0.56
 -10   6  24    4.15    0.53
 -10   6  23   42.36    1.31
 -10   6  22   59.27    1.51
 -10   6  21   78.97    1.75
 -10   6  20   30.86    0.91
 -10   6  19   53.87    1.67
 -10   6  18  375.86    6.85
 -10   6  17  140.29    2.99
 -10   6  16   70.71    1.80
 -10   6  15   13.64    0.58
 -10   6  14  367.02    6.84
 -10   6  13   18.98    0.67
 -10   6  12    2.88    0.34
 -10   6  11    3.60    0.26
 -10   6  10 1483.02   24.13
 -10   6   9  173.98    3.13
 -10   6   8  808.21   12.04
 -10   6   7  180.72    3.12
 -10   6   6   18.67    0.54
 -10   6   5   18.01    0.52
 -10   6   4  686.82   11.39
 -10   6   3   24.44    0.72
 -10   6   2   62.03    1.31
 -10   6   1  143.76    2.53
  10   6   0   10.38    0.41
  10   6   1   32.66    0.78
  10   6   2   24.69    0.63
  10   6   3  758.39   10.08
  10   6   4   92.83    1.66
  10   6   5   30.82    0.74
  10   6   6   31.29    0.77
  10   6   7   10.51    0.39
  10   6   8  558.57    8.27
  10   6   9    0.91    0.20
  10   6  10   79.30    1.36
  10   6  11  111.61    1.91
  10   6  12  214.08    3.23
  10   6  13   23.59    0.75
  10   6  14  490.59    7.22
  10   6  15    4.82    0.33
  10   6  16   47.38    0.99
  10   6  17   33.83    0.81
  10   6  18  676.87    9.04
  10   6  19   33.84    0.84
  10   6  20   14.06    0.54
  10   6  21  108.69    1.91
  10   6  22  132.51    2.30
  10   6  23   60.42    1.39
  10   6  24    0.18    0.29
  10   6  25    2.57    0.39
  10   6  26    5.64    0.38
  10   6  27   18.43    0.65
  10   6  28   61.10    1.33
  10   6  29    8.83    0.57
  10   6  30    1.43    0.35
  10   6  31    0.82    0.72
  10   6  32   24.74    1.20
  10   6  33   -0.12    0.65
 -10   8  35   21.45    4.48
 -10   8  34   45.54    2.28
 -10   8  33   21.03    1.51
 -10   8  32    0.03    0.43
 -10   8  31   78.95    1.88
 -10   8  30   31.77    0.95
 -10   8  29    3.96    0.54
 -10   8  28  104.90    2.45
 -10   8  27   59.12    1.60
 -10   8  26   68.52    1.60
 -10   8  25   34.47    1.08
 -10   8  24  492.36    8.90
 -10   8  23    0.59    0.41
 -10   8  22   52.16    1.35
 -10   8  21  241.51    4.22
 -10   8  20   68.14    1.75
 -10   8  19   79.11    2.18
 -10   8  18  192.88    4.14
 -10   8  17   56.78    1.51
 -10   8  16    3.45    0.43
 -10   8  15   14.01    0.67
 -10   8  14    1.28    0.32
 -10   8  13  261.97    6.23
 -10   8  12   52.39    1.55
 -10   8  11  318.38    7.92
 -10   8  10   51.50    1.63
 -10   8   9   68.85    2.14
 -10   8   8    8.93    0.67
 -10   8   7    1.46    0.20
 -10   8   6 1057.66   16.41
 -10   8   5  331.09    5.92
 -10   8   4   38.90    0.94
 -10   8   3  183.59    3.01
 -10   8   2  731.28   11.15
 -10   8   1  160.06    2.84
  10   8   0    9.12    0.38
  10   8   1   94.32    2.08
  10   8   2  990.76   12.56
  10   8   3   63.29    1.30
  10   8   4  385.44    5.22
  10   8   5    1.22    0.22
  10   8   6  138.06    2.36
  10   8   7  148.52    2.43
  10   8   8  376.04    5.55
  10   8   9   92.88    1.60
  10   8  10    0.38    0.23
  10   8  11    0.15    0.28
  10   8  12    1.16    0.28
  10   8  13    5.08    0.31
  10   8  14   49.03    1.11
  10   8  15   66.24    1.32
  10   8  16   33.49    0.87
  10   8  17   45.89    1.05
  10   8  18    0.18    0.33
  10   8  19    8.04    0.43
  10   8  20    5.08    0.37
  10   8  21   11.09    0.53
  10   8  22   35.35    0.96
  10   8  23   21.94    0.83
  10   8  24   49.03    1.27
  10   8  25    7.32    0.45
  10   8  26    8.01    0.49
  10   8  27   61.70    1.49
  10   8  28   44.46    1.08
  10   8  29   41.06    1.36
  10   8  30   76.23    1.81
  10   8  31    0.37    1.23
  10   8  32    1.23    0.85
 -10  10  30    2.35    0.47
 -10  10  29   31.25    1.39
 -10  10  28   45.89    1.48
 -10  10  27   18.97    0.92
 -10  10  26   30.90    1.11
 -10  10  25   54.81    1.45
 -10  10  24   60.50    2.19
 -10  10  23   12.04    0.71
 -10  10  22    0.30    0.57
 -10  10  21   61.37    1.74
 -10  10  20    7.99    0.54
 -10  10  19    5.32    0.51
 -10  10  18   -0.06    0.42
 -10  10  17    2.11    0.45
 -10  10  16    0.65    0.68
 -10  10  15   94.77    2.98
 -10  10  14  306.63   10.54
 -10  10  13  202.37    4.05
 -10  10  12  449.43   11.12
 -10  10  11   62.21    1.63
 -10  10  10   50.37    1.43
 -10  10   9  127.46    3.04
 -10  10   8    3.13    0.30
 -10  10   7   67.01    1.50
 -10  10   6   22.98    0.67
 -10  10   5  190.75    3.34
 -10  10   4    6.06    0.36
 -10  10   3  440.49    8.32
 -10  10   2   51.30    1.26
 -10  10   1   32.62    0.95
  10  10   0   26.35    0.73
  10  10   1  226.12    4.65
  10  10   2  288.68    4.94
  10  10   3   12.06    0.46
  10  10   4    1.00    0.32
  10  10   5  307.04    4.54
  10  10   6  194.23    3.02
  10  10   7   54.52    1.23
  10  10   8    0.76    0.28
  10  10   9   17.41    0.58
  10  10  10   41.75    0.92
  10  10  11  220.10    3.34
  10  10  12   63.68    1.34
  10  10  13   82.69    1.57
  10  10  14   84.26    1.66
  10  10  15    6.44    0.58
  10  10  16    0.51    0.30
  10  10  17   10.99    0.54
  10  10  18   73.66    1.49
  10  10  19  138.34    2.44
  10  10  20   38.56    1.00
  10  10  21   35.59    0.91
  10  10  22    5.48    0.42
  10  10  23   33.10    0.96
  10  10  24   55.25    1.35
  10  10  25    0.24    0.30
  10  10  26    7.86    0.62
  10  10  27    0.65    0.53
  10  10  28   27.13    1.39
  10  10  29    9.53    0.73
  10  10  30    5.11    0.81
 -10  12  26    2.44    1.28
 -10  12  25    6.90    1.04
 -10  12  24    7.52    0.65
 -10  12  23   75.82    2.12
 -10  12  22   46.47    1.64
 -10  12  21    1.92    0.63
 -10  12  20    6.59    0.82
 -10  12  19    7.48    0.61
 -10  12  18   91.36    2.41
 -10  12  17   10.01    0.63
 -10  12  16    4.76    0.60
 -10  12  15    7.03    0.54
 -10  12  14   82.97    2.32
 -10  12  13   19.99    0.76
 -10  12  12  194.55    4.56
 -10  12  11    6.19    0.54
 -10  12  10   55.53    1.28
 -10  12   9    0.00    0.30
 -10  12   8  428.35    8.65
 -10  12   7    9.04    0.40
 -10  12   6   30.36    0.83
 -10  12   5   10.27    0.49
 -10  12   4   18.95    0.65
 -10  12   3  145.89    2.89
 -10  12   2  109.13    2.24
 -10  12   1  122.29    2.43
  10  12   0   74.56    1.51
  10  12   1   59.57    1.40
  10  12   2    8.17    0.54
  10  12   3   94.62    1.92
  10  12   4   20.05    0.67
  10  12   5   16.98    0.56
  10  12   6   14.34    0.50
  10  12   7   49.38    1.15
  10  12   8   36.22    0.82
  10  12   9  106.06    1.96
  10  12  10   18.32    0.65
  10  12  11   30.50    0.86
  10  12  12    5.10    0.40
  10  12  13    0.26    0.32
  10  12  14  287.32    5.43
  10  12  15    1.15    0.39
  10  12  16   24.19    0.75
  10  12  17   18.75    0.73
  10  12  18  328.44    4.94
  10  12  19    1.06    0.34
  10  12  20    3.58    0.50
  10  12  21    0.36    0.34
  10  12  22   52.35    1.25
  10  12  23   18.43    1.36
  10  12  24    8.68    0.75
  10  12  25    1.14    0.67
  10  12  26    0.68    0.62
  10  12  27    1.25    0.68
 -10  14  22   11.24    1.76
 -10  14  21    1.61    1.12
 -10  14  20   82.66    3.99
 -10  14  19    3.21    1.49
 -10  14  18    9.97    1.49
 -10  14  17    1.99    0.45
 -10  14  16   15.99    0.88
 -10  14  15    0.65    0.42
 -10  14  14    0.91    0.50
 -10  14  13    5.21    0.63
 -10  14  12   22.29    0.95
 -10  14  11    7.21    0.65
 -10  14  10   12.45    0.54
 -10  14   9    6.26    0.41
 -10  14   8    8.66    0.50
 -10  14   7   17.19    0.67
 -10  14   6   30.48    1.04
 -10  14   5    2.50    0.37
 -10  14   4   17.93    0.74
 -10  14   3   12.83    0.55
 -10  14   2   81.80    1.67
 -10  14   1   40.70    1.14
  10  14   0    0.86    0.30
  10  14   1    0.02    0.34
  10  14   2  125.16    2.47
  10  14   3    6.80    0.48
  10  14   4   12.24    0.58
  10  14   5   11.48    0.50
  10  14   6  140.05    2.76
  10  14   7    0.32    0.38
  10  14   8   85.23    1.84
  10  14   9   17.39    0.56
  10  14  10   12.80    0.57
  10  14  11    0.30    0.35
  10  14  12   26.31    0.86
  10  14  13    5.46    0.52
  10  14  14    4.20    0.57
  10  14  15    1.01    0.41
  10  14  16    0.50    0.48
  10  14  17    0.76    0.61
  10  14  18    1.22    0.75
  10  14  19    1.50    0.69
  10  14  20   48.27    1.70
  10  14  21    0.56    0.55
  10  14  22    8.53    1.00
 -10  16  14    1.99    1.39
 -10  16  12   33.77    2.98
 -10  16  11    4.92    1.66
 -10  16  10   17.90    2.13
 -10  16   9   27.13    2.74
 -10  16   8   25.30    2.62
 -10  16   7   26.88    2.16
 -10  16   6    0.31    1.54
 -10  16   5   14.98    1.84
 -10  16   4   -0.08    0.57
 -10  16   3    2.76    0.67
 -10  16   2   25.42    1.03
 -10  16   1   18.50    0.71
  10  16   0    0.88    0.54
  10  16   1   20.51    1.16
  10  16   2    0.62    0.42
  10  16   3    1.15    0.42
  10  16   4   28.71    0.94
  10  16   5   10.04    0.58
  10  16   6   12.02    0.54
  10  16   7   19.71    0.85
  10  16   8    1.35    0.49
  10  16   9   36.86    1.13
  10  16  10    0.38    0.40
 -11   1  42    9.10    0.94
 -11   1  41    7.28    0.71
 -11   1  40    0.48    0.47
 -11   1  39   -0.23    0.30
 -11   1  38  137.19    2.72
 -11   1  37   12.10    0.62
 -11   1  36   17.54    0.67
 -11   1  35   52.22    1.33
 -11   1  34    0.50    0.37
 -11   1  33   61.63    1.42
 -11   1  32    3.77    0.42
 -11   1  31   52.17    1.10
 -11   1  30  143.68    2.27
 -11   1  29   98.63    1.80
 -11   1  28  285.12    4.19
 -11   1  27    8.89    0.41
 -11   1  26    8.09    0.39
 -11   1  25    0.50    0.27
 -11   1  24    0.68    0.24
 -11   1  23  308.40    4.46
 -11   1  22   53.19    1.26
 -11   1  21   32.25    0.80
 -11   1  20  209.24    3.31
 -11   1  19  170.05    2.60
 -11   1  18   24.68    0.63
 -11   1  17   48.17    0.87
 -11   1  16  215.54    3.12
 -11   1  15 1310.08   16.12
 -11   1  14    4.03    0.23
 -11   1  13   68.67    1.43
 -11   1  12    1.13    0.17
 -11   1  11   97.63    1.55
 -11   1  10  115.33    1.93
 -11   1   9  415.06    7.75
 -11   1   8   68.33    1.35
 -11   1   7   29.47    0.75
 -11   1   6 1025.44   14.71
 -11   1   5   72.83    1.34
 -11   1   4  802.80   10.80
 -11   1   3 1243.41   17.75
 -11   1   2  282.30    3.93
 -11   1   1  213.85    3.11
  11   1   0  513.34    7.17
  11   1   1    3.68    0.28
  11   1   2   47.95    0.93
  11   1   3  414.26    5.93
  11   1   4  257.18    3.89
  11   1   5  625.68    9.53
  11   1   6    6.05    0.34
  11   1   7  946.39   12.61
  11   1   8    2.64    0.22
  11   1   9  264.60    4.01
  11   1  10  262.80    4.43
  11   1  11 1740.73   24.44
  11   1  12  696.89   10.72
  11   1  13  227.72    3.72
  11   1  14    0.26    0.22
  11   1  15  258.36    3.91
  11   1  16   10.64    0.50
  11   1  17   14.36    0.54
  11   1  18   24.51    0.77
  11   1  19  337.02    5.41
  11   1  20   67.73    1.34
  11   1  21   65.02    1.29
  11   1  22  116.22    2.15
  11   1  23   25.94    0.77
  11   1  24    0.00    0.31
  11   1  25   17.84    0.62
  11   1  26   93.99    1.93
  11   1  27   55.21    1.48
  11   1  28   70.41    1.41
  11   1  29    0.50    0.38
  11   1  30   21.28    0.67
  11   1  31    3.28    0.37
  11   1  32    9.94    0.47
  11   1  33   14.66    0.58
 -11   3  42    2.17    0.67
 -11   3  41    7.77    0.75
 -11   3  40    0.18    0.78
 -11   3  39   23.45    1.14
 -11   3  38    6.37    0.57
 -11   3  37    2.25    0.45
 -11   3  36    1.46    0.42
 -11   3  35    3.29    0.48
 -11   3  34   70.06    1.67
 -11   3  33    0.78    0.40
 -11   3  32    0.36    0.38
 -11   3  31   20.34    0.68
 -11   3  30   11.82    0.47
 -11   3  29   13.95    0.55
 -11   3  28   89.08    1.71
 -11   3  27    2.12    0.29
 -11   3  26   49.36    1.15
 -11   3  25   16.44    0.57
 -11   3  24    0.85    0.24
 -11   3  23  256.12    3.72
 -11   3  22  113.00    1.87
 -11   3  21  321.27    4.87
 -11   3  20   24.41    0.58
 -11   3  19  248.54    3.86
 -11   3  18    0.59    0.18
 -11   3  17  854.14   11.65
 -11   3  16   84.57    1.45
 -11   3  15   54.91    0.97
 -11   3  14  106.79    1.80
 -11   3  13    0.87    0.14
 -11   3  12   69.19    1.22
 -11   3  11   96.54    1.50
 -11   3  10    1.03    0.13
 -11   3   9  641.88   11.51
 -11   3   8  784.37   10.25
 -11   3   7   16.46    0.41
 -11   3   6  372.19    5.82
 -11   3   5 2648.36   39.66
 -11   3   4    5.79    0.28
 -11   3   3   66.47    1.35
 -11   3   2  131.49    2.41
 -11   3   1  197.46    3.07
  11   3   0  114.68    2.01
  11   3   1  976.15   14.10
  11   3   2  237.68    4.45
  11   3   3  334.58    4.95
  11   3   4  245.97    4.08
  11   3   5 1058.67   15.55
  11   3   6   52.87    1.19
  11   3   7   76.83    1.54
  11   3   8  280.46    3.95
  11   3   9  215.61    3.15
  11   3  10  296.60    4.27
  11   3  11   15.96    0.50
  11   3  12   32.21    0.73
  11   3  13   -0.28    0.22
  11   3  14    0.38    0.23
  11   3  15    8.36    0.40
  11   3  16    3.77    0.32
  11   3  17   75.00    1.42
  11   3  18   24.90    0.72
  11   3  19   60.99    1.24
  11   3  20    9.78    0.46
  11   3  21  333.92    5.49
  11   3  22   91.70    1.79
  11   3  23  632.04    9.94
  11   3  24   24.04    0.79
  11   3  25    2.08    0.40
  11   3  26    6.64    0.49
  11   3  27  160.01    3.04
  11   3  28    0.10    0.33
  11   3  29    9.58    0.48
  11   3  30    8.35    0.46
  11   3  31   16.28    0.64
  11   3  32   51.05    1.17
  11   3  33    2.04    0.73
 -11   5  41    1.21    1.46
 -11   5  39   45.41    2.95
 -11   5  38    9.20    0.79
 -11   5  37   41.53    1.44
 -11   5  36    2.28    0.50
 -11   5  35   26.40    1.16
 -11   5  34   38.51    1.03
 -11   5  33  128.64    2.36
 -11   5  32   12.11    0.58
 -11   5  31    9.70    0.59
 -11   5  30    0.02    0.52
 -11   5  29    0.48    0.39
 -11   5  28    0.63    0.36
 -11   5  27    3.85    0.29
 -11   5  26    0.38    0.43
 -11   5  25   64.79    1.55
 -11   5  24    9.43    0.52
 -11   5  23    6.40    0.54
 -11   5  22   44.47    1.38
 -11   5  21  105.21    2.76
 -11   5  20   73.50    1.81
 -11   5  19  821.26   15.71
 -11   5  18   11.50    0.62
 -11   5  17   18.06    0.74
 -11   5  16    9.43    0.56
 -11   5  15  486.76    7.76
 -11   5  14    2.80    0.27
 -11   5  13   35.13    1.06
 -11   5  12   75.16    1.70
 -11   5  11   59.74    1.43
 -11   5  10   70.45    1.76
 -11   5   9    9.78    0.37
 -11   5   8  847.79   13.08
 -11   5   7 1276.53   19.88
 -11   5   6 1535.67   21.36
 -11   5   5  116.26    2.05
 -11   5   4   12.53    0.34
 -11   5   3   16.72    0.47
 -11   5   2  110.29    1.73
 -11   5   1   10.29    0.40
  11   5   0  269.87    4.29
  11   5   1  100.07    2.04
  11   5   2  115.64    2.13
  11   5   3  175.76    2.64
  11   5   4  562.04    7.36
  11   5   5   28.45    0.63
  11   5   6  151.06    2.32
  11   5   7  513.91    7.81
  11   5   8   32.43    0.76
  11   5   9    1.01    0.23
  11   5  10  206.88    3.43
  11   5  11  696.77    9.26
  11   5  12  198.63    3.11
  11   5  13  592.43    9.18
  11   5  14    7.11    0.41
  11   5  15   71.58    1.38
  11   5  16   19.98    0.60
  11   5  17    6.23    0.38
  11   5  18   23.96    0.69
  11   5  19  107.71    1.96
  11   5  20  142.91    2.54
  11   5  21    2.84    0.29
  11   5  22   61.65    1.35
  11   5  23    4.10    0.38
  11   5  24   23.47    0.75
  11   5  25   39.28    0.92
  11   5  26   39.91    1.20
  11   5  27   24.57    0.77
  11   5  28   35.89    0.86
  11   5  29    6.51    0.51
  11   5  30    8.84    0.54
  11   5  31    1.31    0.36
  11   5  32   54.74    2.08
  11   5  33   47.33    2.68
 -11   7  37   41.99    7.04
 -11   7  36    1.94    0.64
 -11   7  35   18.52    1.15
 -11   7  34   33.16    1.34
 -11   7  33   52.18    1.42
 -11   7  32    0.58    0.46
 -11   7  31    6.85    0.67
 -11   7  30  140.30    3.03
 -11   7  29   10.35    0.60
 -11   7  28   19.16    0.94
 -11   7  27   43.88    1.35
 -11   7  26   95.92    1.99
 -11   7  25  250.90    4.90
 -11   7  24   35.98    1.00
 -11   7  23    6.75    0.60
 -11   7  22  206.51    3.79
 -11   7  21    3.74    0.38
 -11   7  20   54.56    1.47
 -11   7  19  116.05    2.64
 -11   7  18  170.24    3.70
 -11   7  17   19.87    0.75
 -11   7  16  472.22    8.23
 -11   7  15  173.81    3.65
 -11   7  14    5.35    0.33
 -11   7  13   51.30    1.37
 -11   7  12  272.58    4.62
 -11   7  11   57.61    1.67
 -11   7  10 1009.24   14.94
 -11   7   9   25.56    0.72
 -11   7   8   18.33    0.67
 -11   7   7  405.92    7.18
 -11   7   6  544.14    8.48
 -11   7   5   44.63    1.04
 -11   7   4  145.72    2.28
 -11   7   3  724.45   10.04
 -11   7   2    2.93    0.23
 -11   7   1  139.01    2.46
  11   7   0   15.08    0.62
  11   7   1   50.35    1.05
  11   7   2  192.21    2.88
  11   7   3    0.34    0.21
  11   7   4  158.23    2.41
  11   7   5    2.12    0.25
  11   7   6   61.26    1.27
  11   7   7  231.29    3.77
  11   7   8    3.12    0.30
  11   7   9    3.50    0.31
  11   7  10    1.16    0.27
  11   7  11   48.21    0.93
  11   7  12  220.58    3.37
  11   7  13   30.09    0.83
  11   7  14   11.72    0.48
  11   7  15  139.01    2.28
  11   7  16  198.98    3.14
  11   7  17   28.10    0.75
  11   7  18    6.11    0.38
  11   7  19  106.69    2.03
  11   7  20   32.59    0.82
  11   7  21    1.71    0.32
  11   7  22  190.78    3.03
  11   7  23   33.26    0.87
  11   7  24   44.04    1.15
  11   7  25   11.37    0.48
  11   7  26   22.45    0.75
  11   7  27   20.68    0.72
  11   7  28   19.98    0.79
  11   7  29    4.86    0.39
  11   7  30    5.68    0.59
  11   7  31    0.89    1.57
  11   7  32    0.12    0.93
 -11   9  32    7.39    0.87
 -11   9  31   24.85    0.99
 -11   9  30    9.30    0.59
 -11   9  29    0.27    0.50
 -11   9  28    7.88    0.55
 -11   9  27   77.27    1.84
 -11   9  26   42.22    1.21
 -11   9  25    0.91    0.50
 -11   9  24   15.95    0.87
 -11   9  23  114.85    2.30
 -11   9  22    3.16    0.52
 -11   9  21    8.29    0.67
 -11   9  20   14.66    0.74
 -11   9  19    0.91    0.40
 -11   9  18    7.51    0.76
 -11   9  17  345.36    7.35
 -11   9  16   22.73    1.03
 -11   9  15    9.05    0.64
 -11   9  14   12.04    0.63
 -11   9  13   13.67    0.80
 -11   9  12    0.99    0.50
 -11   9  11    8.32    0.69
 -11   9  10    8.81    0.78
 -11   9   9   81.00    1.94
 -11   9   8   75.39    2.28
 -11   9   7    0.35    0.31
 -11   9   6   12.34    0.51
 -11   9   5  673.91   10.88
 -11   9   4    3.88    0.33
 -11   9   3  293.49    4.74
 -11   9   2   -0.18    0.20
 -11   9   1  246.43    3.87
  11   9   0   34.92    0.71
  11   9   1  347.46    4.81
  11   9   2   98.02    1.85
  11   9   3  128.12    2.09
  11   9   4   50.85    1.13
  11   9   5   39.52    0.90
  11   9   6   16.32    0.54
  11   9   7   85.31    1.47
  11   9   8  119.38    2.02
  11   9   9  327.59    4.82
  11   9  10    0.66    0.30
  11   9  11   88.22    1.62
  11   9  12  124.37    2.09
  11   9  13    6.80    0.47
  11   9  14    3.05    0.42
  11   9  15   -0.04    0.30
  11   9  16    1.27    0.33
  11   9  17   20.60    0.69
  11   9  18    3.77    0.36
  11   9  19   54.30    1.29
  11   9  20   12.92    0.50
  11   9  21   61.34    1.24
  11   9  22   44.32    1.08
  11   9  23  262.61    4.27
  11   9  24    0.22    0.30
  11   9  25   19.55    0.64
  11   9  26    0.36    0.31
  11   9  27  167.71    3.46
  11   9  28    1.05    0.63
  11   9  29    3.78    0.76
  11   9  30   -0.06    0.73
 -11  11  28    4.34    4.25
 -11  11  27    1.50    0.59
 -11  11  26   42.75    1.51
 -11  11  25    0.28    0.46
 -11  11  24    2.29    0.48
 -11  11  23   37.50    1.14
 -11  11  22    0.33    0.64
 -11  11  21   67.37    1.88
 -11  11  20    1.08    0.50
 -11  11  19   86.72    2.40
 -11  11  18    9.98    0.63
 -11  11  17   16.40    0.98
 -11  11  16   28.33    1.88
 -11  11  15   74.90    2.12
 -11  11  14   46.66    1.55
 -11  11  13    8.09    0.64
 -11  11  12   51.68    1.78
 -11  11  11  107.89    2.56
 -11  11  10   60.00    2.04
 -11  11   9   21.00    0.81
 -11  11   8    0.95    0.29
 -11  11   7  337.81    5.77
 -11  11   6    0.43    0.28
 -11  11   5    4.99    0.38
 -11  11   4    3.41    0.30
 -11  11   3   13.23    0.44
 -11  11   2   45.96    1.38
 -11  11   1    3.12    0.41
  11  11   0    0.81    0.31
  11  11   1  128.31    2.58
  11  11   2   18.58    0.61
  11  11   3   43.85    1.02
  11  11   4   92.79    2.32
  11  11   5   13.70    0.50
  11  11   6   16.58    0.53
  11  11   7  314.41    4.65
  11  11   8    6.15    0.38
  11  11   9   12.30    0.46
  11  11  10    0.73    0.34
  11  11  11  226.11    3.59
  11  11  12    0.46    0.30
  11  11  13   64.72    1.49
  11  11  14   44.88    1.00
  11  11  15   13.38    0.63
  11  11  16    0.99    0.34
  11  11  17   93.33    1.77
  11  11  18    7.16    0.42
  11  11  19   18.67    0.67
  11  11  20    0.50    0.36
  11  11  21   25.26    0.83
  11  11  22    0.63    0.36
  11  11  23   32.41    0.83
  11  11  24    0.19    0.44
  11  11  25    1.19    0.50
  11  11  26    6.71    0.72
  11  11  27   12.93    1.02
  11  11  28    0.54    1.49
 -11  13  24    6.09    1.04
 -11  13  23   -1.38    4.50
 -11  13  22    9.70    1.32
 -11  13  21    0.87    1.25
 -11  13  20   11.76    0.79
 -11  13  19   31.89    1.03
 -11  13  18   25.98    1.03
 -11  13  17    4.78    0.56
 -11  13  16   55.77    2.06
 -11  13  15   23.29    0.94
 -11  13  14   39.74    1.35
 -11  13  13   -0.52    0.40
 -11  13  12    3.27    0.49
 -11  13  11    5.72    0.62
 -11  13  10   93.48    2.39
 -11  13   9    8.57    0.46
 -11  13   8    2.96    0.33
 -11  13   7   12.12    0.53
 -11  13   6  132.99    2.54
 -11  13   5    4.42    0.50
 -11  13   4   88.98    1.86
 -11  13   3   53.67    1.24
 -11  13   2   33.94    0.90
 -11  13   1    9.21    0.48
  11  13   0   58.35    1.35
  11  13   1   10.81    0.57
  11  13   2    6.94    0.50
  11  13   3   55.48    1.23
  11  13   4    4.87    0.45
  11  13   5    0.76    0.38
  11  13   6   13.83    0.59
  11  13   7   15.02    0.55
  11  13   8    0.87    0.34
  11  13   9    3.11    0.42
  11  13  10    1.34    0.35
  11  13  11   14.62    0.57
  11  13  12   35.78    0.99
  11  13  13    5.40    0.47
  11  13  14    2.90    0.41
  11  13  15   16.84    0.84
  11  13  16   78.34    1.78
  11  13  17   29.61    0.88
  11  13  18    0.79    0.36
  11  13  19   44.18    1.10
  11  13  20    5.56    0.66
  11  13  21    8.01    0.65
  11  13  22   42.95    1.69
  11  13  23   53.56    2.59
  11  13  24   -4.23    3.14
 -11  15  16    5.28    1.19
 -11  15  15    4.73    1.44
 -11  15  14   42.26    2.91
 -11  15  13    8.92    1.63
 -11  15  11    3.13    1.31
 -11  15  10    1.99    0.47
 -11  15   9   15.68    1.04
 -11  15   8   16.13    0.67
 -11  15   7    3.77    0.63
 -11  15   6    6.99    0.45
 -11  15   5    8.69    0.49
 -11  15   4    8.65    0.48
 -11  15   3   83.67    1.79
 -11  15   2   -0.23    0.45
 -11  15   1   32.77    0.87
  11  15   0   44.07    1.11
  11  15   1   17.45    0.71
  11  15   2   14.24    0.56
  11  15   3   32.33    1.06
  11  15   4    2.17    0.45
  11  15   5    2.97    0.63
  11  15   6    9.96    0.50
  11  15   7   -0.19    0.43
  11  15   8    8.11    0.55
  11  15   9   10.79    0.71
  11  15  10    4.42    0.63
  11  15  11    7.08    0.54
  11  15  12    2.74    0.69
  11  15  13    2.65    0.76
 -12   0  41   -0.45    0.75
 -12   0  39    0.00    0.75
 -12   0  38   29.93    1.34
 -12   0  37    0.19    0.53
 -12   0  36   60.35    2.24
 -12   0  35    0.71    0.65
 -12   0  34  180.90    4.79
 -12   0  33   -0.33    0.44
 -12   0  32  127.97    3.69
 -12   0  31   -0.54    0.59
 -12   0  30  219.29    4.65
 -12   0  29    0.69    0.54
 -12   0  28  206.46    4.39
 -12   0  27   -0.23    0.43
 -12   0  26   87.87    2.27
 -12   0  25   -0.07    0.32
 -12   0  24    6.77    0.50
 -12   0  23   -0.11    0.41
 -12   0  22   35.89    1.15
 -12   0  21   -0.26    0.35
 -12   0  20   23.17    0.91
 -12   0  19   -0.17    0.22
 -12   0  18   40.79    1.79
 -12   0  17   -0.38    0.29
 -12   0  16  519.18    9.44
 -12   0  15    0.15    0.26
 -12   0  14 2590.15   43.16
 -12   0  13    0.46    0.22
 -12   0  12  879.97   15.59
 -12   0  11   -0.44    0.25
 -12   0  10  133.00    3.35
 -12   0   9    0.02    0.22
 -12   0   8   11.10    0.67
 -12   0   7    0.35    0.26
 -12   0   5    0.64    0.40
 -12   0   4  197.49    4.73
 -12   0   3    0.90    0.41
 -12   0   2 4207.26  146.53
 -12   0   1    0.87    0.28
  12   0   0  304.25    5.90
  12   0   1    0.05    0.23
  12   0   2    4.11    0.42
  12   0   3   -0.22    0.33
  12   0   4 1933.29   38.67
  12   0   5   -0.13    0.29
  12   0   6  727.48   15.10
  12   0   7    0.18    0.30
  12   0   8 1114.63   23.46
  12   0   9    0.38    0.29
  12   0  10   52.34    1.44
  12   0  11    0.06    0.26
  12   0  12  435.24    8.27
  12   0  13    0.32    0.42
  12   0  14  662.06   14.54
  12   0  15   -0.56    0.54
  12   0  16    1.45    0.48
  12   0  17    0.46    0.62
  12   0  18  296.98    6.81
  12   0  19   -0.30    0.40
  12   0  20  108.59    3.16
  12   0  21    0.23    0.37
  12   0  22   67.22    2.00
  12   0  23    0.41    0.37
  12   0  24    2.25    0.42
  12   0  25   -0.99    0.46
  12   0  26  204.38    4.60
  12   0  27   -0.23    0.42
  12   0  28   38.56    1.65
  12   0  29    0.65    0.46
  12   0  30    1.40    0.56
  12   0  31   -0.29    0.46
  12   0  32  110.69    2.65
 -12   2  42    0.39    0.50
 -12   2  41   11.71    1.10
 -12   2  40    0.79    0.79
 -12   2  39   10.74    0.74
 -12   2  38    3.00    0.50
 -12   2  37    0.42    0.46
 -12   2  36    2.36    0.43
 -12   2  35  100.51    1.74
 -12   2  34    3.39    0.40
 -12   2  33   28.67    0.87
 -12   2  32   22.34    0.75
 -12   2  31   81.74    1.49
 -12   2  30   71.10    1.36
 -12   2  29   59.73    1.41
 -12   2  28  313.96    5.19
 -12   2  27    4.60    0.34
 -12   2  26   32.97    0.83
 -12   2  25   88.08    1.71
 -12   2  24  633.33    8.55
 -12   2  23  311.00    4.54
 -12   2  22   40.25    0.89
 -12   2  21   11.29    0.38
 -12   2  20  546.63    7.93
 -12   2  19   11.92    0.42
 -12   2  18   10.23    0.33
 -12   2  17   31.58    0.64
 -12   2  16   10.03    0.34
 -12   2  15   98.56    1.67
 -12   2  14  145.81    2.37
 -12   2  13  118.20    2.16
 -12   2  12    5.44    0.26
 -12   2  11   33.53    0.85
 -12   2  10  225.82    3.65
 -12   2   9   79.90    2.00
 -12   2   8  456.00    6.00
 -12   2   7  706.29    9.60
 -12   2   6   97.31    1.84
 -12   2   5  977.78   13.05
 -12   2   4   13.88    0.40
 -12   2   3 1245.16   17.69
 -12   2   2  884.26   11.07
 -12   2   1 1179.46   15.52
  12   2   0   98.05    2.04
  12   2   1  324.04    6.91
  12   2   2  712.81   10.47
  12   2   3  223.09    3.37
  12   2   4  383.97    6.05
  12   2   5  195.97    3.30
  12   2   6  653.57    9.76
  12   2   7   68.70    1.19
  12   2   8  221.17    3.40
  12   2   9  227.21    3.62
  12   2  10   48.60    1.03
  12   2  11   75.74    1.49
  12   2  12   60.62    1.22
  12   2  13  328.13    4.74
  12   2  14   14.11    0.50
  12   2  15  141.97    2.42
  12   2  16  334.85    5.16
  12   2  17    2.92    0.34
  12   2  18  131.42    2.28
  12   2  19    4.20    0.35
  12   2  20   58.60    1.34
  12   2  21   96.10    1.94
  12   2  22   12.72    0.57
  12   2  23  105.20    2.00
  12   2  24  277.62    4.42
  12   2  25   15.02    0.54
  12   2  26    1.32    0.30
  12   2  27    0.37    0.30
  12   2  28   94.73    1.92
  12   2  29  230.98    3.59
  12   2  30   52.80    1.26
  12   2  31   14.76    0.55
  12   2  32   35.96    0.98
  12   2  33   13.98    1.10
 -12   4  41   13.54    1.74
 -12   4  40   21.34    0.95
 -12   4  39   29.54    1.16
 -12   4  38    1.59    0.76
 -12   4  37    5.09    0.57
 -12   4  36   33.61    0.95
 -12   4  35   67.07    1.43
 -12   4  34   -0.11    0.45
 -12   4  33   45.23    1.08
 -12   4  32   38.65    1.01
 -12   4  31   77.09    1.86
 -12   4  30  104.91    2.00
 -12   4  29    2.44    0.32
 -12   4  28    9.90    0.47
 -12   4  27    0.91    0.41
 -12   4  26   39.98    0.90
 -12   4  25    1.93    0.33
 -12   4  24  368.46    5.57
 -12   4  23  281.65    4.43
 -12   4  22   19.10    0.84
 -12   4  21   75.59    1.67
 -12   4  20  453.73    8.17
 -12   4  19  133.76    3.40
 -12   4  18  137.51    2.63
 -12   4  17    3.43    0.33
 -12   4  16   38.96    0.99
 -12   4  15    1.26    0.26
 -12   4  14   23.46    0.67
 -12   4  13  172.23    3.21
 -12   4  12  118.71    2.33
 -12   4  11  196.20    4.36
 -12   4  10   34.49    0.74
 -12   4   9  461.00   12.43
 -12   4   8   17.40    0.37
 -12   4   7 1054.07   16.56
 -12   4   6    7.30    0.28
 -12   4   5  173.73    3.07
 -12   4   4   19.99    0.48
 -12   4   3  598.64    8.23
 -12   4   2  439.80    6.21
 -12   4   1  614.93    9.34
  12   4   0  206.08    3.80
  12   4   1  147.95    2.43
  12   4   2  862.79   11.65
  12   4   3  525.08    9.92
  12   4   4   10.48    0.41
  12   4   5  372.87    6.40
  12   4   6  353.21    4.96
  12   4   7  226.21    3.53
  12   4   8  513.92    7.25
  12   4   9  159.02    2.46
  12   4  10    8.01    0.36
  12   4  11  231.91    3.45
  12   4  12    2.84    0.26
  12   4  13  155.20    2.80
  12   4  14  188.16    3.22
  12   4  15  698.24   10.23
  12   4  16   55.23    1.22
  12   4  17    4.94    0.37
  12   4  18   70.87    1.36
  12   4  19  235.31    3.75
  12   4  20   62.47    1.37
  12   4  21   16.61    0.57
  12   4  22    1.71    0.29
  12   4  23    2.00    0.34
  12   4  24   42.01    1.03
  12   4  25  122.64    2.26
  12   4  26   93.31    1.89
  12   4  27   56.06    1.26
  12   4  28   52.64    1.19
  12   4  29   14.03    0.58
  12   4  30    0.79    0.36
  12   4  31   22.74    0.97
  12   4  32   28.45    1.09
 -12   6  39    2.02    1.29
 -12   6  38   29.59    2.17
 -12   6  37    1.26    0.58
 -12   6  36  105.91    4.05
 -12   6  35    6.62    0.72
 -12   6  34  129.29    4.30
 -12   6  33   30.36    1.12
 -12   6  32   -0.23    0.46
 -12   6  31    1.22    0.60
 -12   6  30   43.79    1.28
 -12   6  29    0.85    0.59
 -12   6  28    0.20    0.42
 -12   6  27   34.39    1.28
 -12   6  26    8.01    0.58
 -12   6  25    1.81    0.39
 -12   6  24   17.51    0.67
 -12   6  23   56.05    1.50
 -12   6  22  170.75    3.79
 -12   6  21   41.88    1.27
 -12   6  20    8.03    0.50
 -12   6  19    0.32    0.37
 -12   6  18  417.00    7.49
 -12   6  17  126.62    2.54
 -12   6  16    1.96    0.34
 -12   6  15    2.24    0.28
 -12   6  14  917.22   13.58
 -12   6  13  161.12    3.49
 -12   6  12  545.86    9.15
 -12   6  11   61.80    1.41
 -12   6  10   33.35    1.39
 -12   6   9   12.59    0.65
 -12   6   8  378.66    7.43
 -12   6   7  101.35    1.98
 -12   6   6  118.18    2.34
 -12   6   5  145.13    2.40
 -12   6   4   34.05    0.79
 -12   6   3    1.07    0.21
 -12   6   2    0.39    0.18
 -12   6   1    5.78    0.30
  12   6   0    9.03    0.48
  12   6   1   18.00    0.50
  12   6   2   32.29    0.73
  12   6   3    0.16    0.23
  12   6   4  277.98    4.32
  12   6   5   10.19    0.38
  12   6   6  159.05    3.22
  12   6   7    2.97    0.30
  12   6   8  380.11    5.40
  12   6   9    4.03    0.32
  12   6  10  301.18    4.49
  12   6  11    2.03    0.29
  12   6  12  555.95    7.81
  12   6  13   13.29    0.56
  12   6  14  786.31   10.33
  12   6  15   10.55    0.42
  12   6  16   13.27    0.51
  12   6  17   97.54    1.82
  12   6  18  236.03    3.84
  12   6  19   17.04    0.57
  12   6  20    2.28    0.38
  12   6  21   44.12    1.06
  12   6  22   98.66    1.96
  12   6  23    3.31    0.32
  12   6  24   36.73    1.03
  12   6  25    8.00    0.48
  12   6  26    8.92    0.50
  12   6  27    4.62    0.36
  12   6  28   19.14    0.75
  12   6  29    1.75    0.38
  12   6  30    2.08    0.57
  12   6  31    1.77    0.87
 -12   8  34   30.95    4.70
 -12   8  33    6.14    0.79
 -12   8  32   -0.09    0.63
 -12   8  31    7.83    0.84
 -12   8  30   94.91    1.98
 -12   8  29    1.18    0.42
 -12   8  28  196.77    3.99
 -12   8  27    7.33    0.62
 -12   8  26   89.94    2.05
 -12   8  25  245.53    4.59
 -12   8  24  139.21    3.09
 -12   8  23    4.08    0.58
 -12   8  22    0.91    0.53
 -12   8  21    4.56    0.43
 -12   8  20    4.30    0.54
 -12   8  19   14.42    0.65
 -12   8  18   33.17    1.02
 -12   8  17    0.34    0.31
 -12   8  16    9.46    0.63
 -12   8  15   65.71    1.76
 -12   8  14  105.62    2.86
 -12   8  13   19.58    0.94
 -12   8  12   61.82    1.71
 -12   8  11    0.64    0.40
 -12   8  10  293.00    7.57
 -12   8   9    9.27    0.54
 -12   8   8  280.28    5.75
 -12   8   7   59.73    1.85
 -12   8   6  255.11    4.06
 -12   8   5    2.49    0.25
 -12   8   4   32.76    0.87
 -12   8   3    5.81    0.34
 -12   8   2  836.44   11.16
 -12   8   1    7.35    0.37
  12   8   0    0.27    0.22
  12   8   1   44.64    0.95
  12   8   2  352.18    5.32
  12   8   3   63.41    1.23
  12   8   4  143.63    2.64
  12   8   5   24.23    0.63
  12   8   6  128.28    2.27
  12   8   7    8.13    0.38
  12   8   8   21.99    0.67
  12   8   9   44.96    1.03
  12   8  10    9.02    0.39
  12   8  11  239.26    3.52
  12   8  12   13.04    0.51
  12   8  13  284.21    4.50
  12   8  14  107.86    2.03
  12   8  15   13.37    0.48
  12   8  16  154.66    2.56
  12   8  17    6.09    0.43
  12   8  18   65.17    1.41
  12   8  19   30.20    0.89
  12   8  20   87.33    1.64
  12   8  21   11.82    0.54
  12   8  22   41.61    1.00
  12   8  23   89.02    1.83
  12   8  24   17.82    0.71
  12   8  25   18.90    0.71
  12   8  26    3.07    0.34
  12   8  27   18.38    0.63
  12   8  28   29.13    1.12
  12   8  29    2.56    0.63
  12   8  30   47.12    1.86
 -12  10  29   39.79    2.35
 -12  10  28   35.95    1.35
 -12  10  27    0.21    0.50
 -12  10  26   23.48    1.15
 -12  10  25   18.62    0.88
 -12  10  24   52.78    1.59
 -12  10  23   17.50    0.91
 -12  10  22    0.00    0.55
 -12  10  21   52.17    1.63
 -12  10  20  118.06    3.11
 -12  10  19    0.30    0.50
 -12  10  18  138.18    3.51
 -12  10  17   97.90    3.11
 -12  10  16   74.83    1.88
 -12  10  15   17.95    1.07
 -12  10  14   44.36    1.47
 -12  10  13  381.69    9.27
 -12  10  12   13.66    0.79
 -12  10  11    2.40    1.71
 -12  10  10   54.08    1.68
 -12  10   9   63.39    1.59
 -12  10   8    0.30    0.36
 -12  10   7   76.37    2.03
 -12  10   6   25.68    0.79
 -12  10   5  174.91    3.12
 -12  10   4   42.60    0.99
 -12  10   3  182.56    3.41
 -12  10   2   20.35    0.58
 -12  10   1  107.61    2.04
  12  10   0    1.61    0.26
  12  10   1    0.33    0.30
  12  10   2  262.45    3.81
  12  10   3   32.51    0.75
  12  10   4  114.89    2.20
  12  10   5   36.61    0.88
  12  10   6  108.77    1.75
  12  10   7   85.31    1.64
  12  10   8   32.56    0.85
  12  10   9   89.81    1.76
  12  10  10   15.23    0.53
  12  10  11    1.94    0.33
  12  10  12   22.53    0.77
  12  10  13   20.14    0.67
  12  10  14    0.63    0.30
  12  10  15    1.40    0.31
  12  10  16    6.67    0.43
  12  10  17   15.79    0.56
  12  10  18   21.52    0.65
  12  10  19   14.94    0.52
  12  10  20    3.72    0.41
  12  10  21    5.23    0.38
  12  10  22    2.26    0.37
  12  10  23    2.02    0.32
  12  10  24   15.90    0.58
  12  10  25   57.06    1.91
  12  10  26    2.38    0.50
  12  10  27   22.01    1.10
 -12  12  25   -1.59    6.18
 -12  12  24   -2.05    1.22
 -12  12  23   13.98    1.03
 -12  12  22   36.35    1.23
 -12  12  21   -0.40    0.46
 -12  12  20    2.28    0.46
 -12  12  19   29.07    1.42
 -12  12  18   49.79    1.91
 -12  12  17    7.58    0.57
 -12  12  16    0.88    0.44
 -12  12  15   10.13    0.61
 -12  12  14    7.28    0.81
 -12  12  13    1.91    0.49
 -12  12  12  199.27    5.39
 -12  12  11   57.56    2.04
 -12  12  10    9.54    0.80
 -12  12   9   14.76    0.69
 -12  12   8  155.06    3.47
 -12  12   7    6.93    0.43
 -12  12   6   23.14    0.86
 -12  12   5   26.44    0.81
 -12  12   4   35.28    0.97
 -12  12   3   77.72    1.69
 -12  12   2    5.89    0.38
 -12  12   1   18.67    0.68
  12  12   0  109.19    2.11
  12  12   1   83.32    1.96
  12  12   2   18.96    0.58
  12  12   3   11.68    0.46
  12  12   4   27.25    0.81
  12  12   5  126.47    2.52
  12  12   6    4.62    0.40
  12  12   7    0.60    0.30
  12  12   8   96.32    1.68
  12  12   9    6.49    0.46
  12  12  10    5.31    0.42
  12  12  11    2.46    0.41
  12  12  12   64.96    1.35
  12  12  13    0.20    0.33
  12  12  14   85.43    1.83
  12  12  15   30.89    0.87
  12  12  16   56.42    1.43
  12  12  17    8.27    0.50
  12  12  18   61.70    1.36
  12  12  19   -0.15    0.41
  12  12  20    8.01    0.50
  12  12  21    7.88    0.63
  12  12  22   18.54    1.01
  12  12  23   -0.42    0.66
  12  12  24    0.39    1.15
 -12  14  20    9.87    1.19
 -12  14  19    0.79    3.91
 -12  14  18    9.19    1.78
 -12  14  17    0.89    1.33
 -12  14  16   16.97    3.97
 -12  14  15    6.49    0.99
 -12  14  14   36.22    1.33
 -12  14  13   14.50    0.89
 -12  14  12   20.64    1.44
 -12  14  11    7.31    0.64
 -12  14  10   27.42    1.09
 -12  14   9    9.80    0.65
 -12  14   8    3.67    0.34
 -12  14   7    2.40    0.33
 -12  14   6   33.09    0.87
 -12  14   5   18.31    0.65
 -12  14   4   17.59    0.59
 -12  14   3    5.44    0.40
 -12  14   2   23.38    0.81
 -12  14   1    3.99    0.40
  12  14   0    8.52    0.48
  12  14   1    1.65    0.40
  12  14   2   83.72    1.81
  12  14   3    3.88    0.38
  12  14   4    3.33    0.42
  12  14   5   45.55    1.19
  12  14   6    6.07    0.53
  12  14   7   25.06    0.82
  12  14   8    4.72    0.46
  12  14   9   30.51    1.00
  12  14  10   10.62    0.59
  12  14  11   12.86    0.58
  12  14  12    0.30    0.46
  12  14  13    0.19    0.40
  12  14  14    0.91    0.54
  12  14  15   10.66    0.67
  12  14  16   68.55    2.11
  12  14  17   21.77    1.34
 -12  16  15    0.99    1.13
 -12  16  14    7.36    1.88
 -12  16  13    3.73    3.14
 -12  16  12    2.56    1.49
 -12  16  10   15.48    3.85
 -12  16   9    3.33    1.93
 -12  16   8    1.73    1.54
 -12  16   7   -0.34    1.21
 -12  16   6   12.30    1.97
 -12  16   5   38.55    2.64
 -12  16   4   -0.49    1.49
 -12  16   3   19.25    1.92
 -12  16   2   34.80    2.25
 -12  16   1   43.15    4.02
  12  16   0    0.38    1.66
  12  16   1    0.47    1.67
  12  16   2   -1.68    1.55
  12  16   4    8.61    2.20
  12  16   6   13.37    1.55
  12  16   7    1.89    1.34
  12  16   8    0.49    1.27
  12  16   9    0.84    0.55
  12  16  10    5.52    0.73
 -13   1  41    8.74    1.08
 -13   1  40    2.94    0.79
 -13   1  39   53.59    1.67
 -13   1  38   22.13    0.70
 -13   1  37   40.48    1.07
 -13   1  36   11.88    0.60
 -13   1  35   64.13    1.43
 -13   1  34    2.82    0.43
 -13   1  33   24.23    0.79
 -13   1  32   52.79    1.09
 -13   1  31    2.44    0.43
 -13   1  30   29.65    0.83
 -13   1  29   81.67    1.75
 -13   1  28    1.61    0.34
 -13   1  27   26.68    0.69
 -13   1  26   11.62    0.48
 -13   1  25    3.77    0.33
 -13   1  24   23.06    0.71
 -13   1  23  507.34    7.99
 -13   1  22  107.94    1.91
 -13   1  21   66.12    1.18
 -13   1  20  462.47    8.17
 -13   1  19  804.01   10.98
 -13   1  18   58.09    1.23
 -13   1  17   19.79    0.49
 -13   1  16  263.92    4.04
 -13   1  15 1222.41   15.07
 -13   1  14    2.00    0.22
 -13   1  13   62.25    1.09
 -13   1  12   42.89    0.78
 -13   1  11  612.62    7.73
 -13   1  10  511.52    9.26
 -13   1   9    2.40    0.21
 -13   1   8  115.08    2.05
 -13   1   7  111.17    1.75
 -13   1   6   20.55    0.54
 -13   1   5  279.57    4.58
 -13   1   4  281.64    4.85
 -13   1   3    2.24    0.22
 -13   1   2    3.75    0.27
 -13   1   1  283.82    4.04
  13   1   0 1072.13   14.27
  13   1   1   43.99    0.95
  13   1   2  226.40    3.58
  13   1   3   48.37    0.96
  13   1   4   70.51    1.18
  13   1   5   11.88    0.39
  13   1   6  407.07    5.39
  13   1   7  513.41    7.42
  13   1   8  279.28    4.10
  13   1   9   14.38    0.52
  13   1  10   24.87    0.71
  13   1  11  502.23    7.97
  13   1  12  377.04    7.10
  13   1  13  356.83    5.87
  13   1  14   97.34    1.95
  13   1  15   55.92    1.47
  13   1  16  591.37    8.98
  13   1  17   28.61    0.71
  13   1  18  342.99    5.51
  13   1  19    1.92    0.30
  13   1  20    5.26    0.44
  13   1  21    2.64    0.38
  13   1  22  149.57    2.81
  13   1  23    0.23    0.32
  13   1  24   62.38    1.32
  13   1  25   10.18    0.42
  13   1  26   50.19    1.05
  13   1  27    6.85    0.47
  13   1  28    4.78    0.51
  13   1  29   15.55    0.67
  13   1  30    0.61    0.35
  13   1  31    5.50    0.41
 -13   3  42   -0.08    0.54
 -13   3  40    0.14    0.53
 -13   3  39   -0.55    0.73
 -13   3  38    7.77    0.75
 -13   3  37    8.89    0.54
 -13   3  36    0.05    0.46
 -13   3  35   32.20    0.95
 -13   3  34    9.11    0.53
 -13   3  33   34.60    0.94
 -13   3  32    0.22    0.40
 -13   3  31  264.44    4.18
 -13   3  30    1.71    0.40
 -13   3  29  187.41    3.12
 -13   3  28   60.57    1.55
 -13   3  27  429.02    6.93
 -13   3  26   10.65    0.44
 -13   3  25  102.73    1.96
 -13   3  24    2.18    0.28
 -13   3  23  218.95    3.21
 -13   3  22   32.51    0.86
 -13   3  21  532.16    7.08
 -13   3  20  334.93    4.97
 -13   3  19   46.16    1.00
 -13   3  18    4.26    0.24
 -13   3  17  419.93    6.01
 -13   3  16  134.56    2.12
 -13   3  15   44.96    0.83
 -13   3  14    3.71    0.23
 -13   3  13  197.25    3.06
 -13   3  12   47.13    0.89
 -13   3  11    6.29    0.25
 -13   3  10  441.47    6.27
 -13   3   9 1446.56   19.88
 -13   3   8  129.81    1.96
 -13   3   7   61.83    1.31
 -13   3   6  257.83    3.78
 -13   3   5 1144.87   16.12
 -13   3   4   27.77    0.58
 -13   3   3  518.53    7.24
 -13   3   2  881.01   13.14
 -13   3   1   17.33    0.49
  13   3   0  491.93    6.92
  13   3   1 1271.23   17.20
  13   3   2    0.46    0.21
  13   3   3    6.22    0.31
  13   3   4   26.88    0.69
  13   3   5  316.73    4.59
  13   3   6    5.95    0.26
  13   3   7  331.32    5.59
  13   3   8  442.13    7.00
  13   3   9   14.68    0.50
  13   3  10   36.37    0.90
  13   3  11   18.98    0.56
  13   3  12    1.97    0.31
  13   3  13   77.20    1.43
  13   3  14  112.74    2.10
  13   3  15    5.69    0.35
  13   3  16   32.56    0.76
  13   3  17  553.94    8.07
  13   3  18    0.30    0.30
  13   3  19  280.79    4.45
  13   3  20   48.03    1.04
  13   3  21  102.57    1.90
  13   3  22    6.21    0.38
  13   3  23  489.26    6.98
  13   3  24   38.92    0.93
  13   3  25    2.88    0.34
  13   3  26    6.83    0.53
  13   3  27  278.51    4.98
  13   3  28    3.47    0.38
  13   3  29   29.69    1.02
  13   3  30    4.03    0.45
  13   3  31   11.76    0.85
 -13   5  40    1.10    1.10
 -13   5  39    2.61    0.74
 -13   5  38   22.54    0.96
 -13   5  37   15.80    0.85
 -13   5  36   18.59    1.02
 -13   5  35   59.16    1.46
 -13   5  34   31.77    1.33
 -13   5  33    4.12    0.56
 -13   5  32   52.72    1.41
 -13   5  31   19.87    0.85
 -13   5  30   66.96    1.77
 -13   5  29   16.24    0.90
 -13   5  28    2.50    0.61
 -13   5  27   77.56    1.90
 -13   5  26   75.70    1.97
 -13   5  25   55.16    1.60
 -13   5  24   13.62    0.60
 -13   5  23    4.46    0.39
 -13   5  22  181.02    3.33
 -13   5  21  397.48    6.34
 -13   5  20  214.81    3.83
 -13   5  19 1193.24   18.96
 -13   5  18  194.36    5.19
 -13   5  17  111.78    2.64
 -13   5  16  119.22    2.48
 -13   5  15  345.39    6.95
 -13   5  14  107.42    2.11
 -13   5  13   42.78    1.14
 -13   5  12    0.72    0.26
 -13   5  11   42.07    0.91
 -13   5  10  157.19    3.04
 -13   5   9  114.95    2.24
 -13   5   8   76.66    1.31
 -13   5   7    2.78    0.22
 -13   5   6   97.95    1.71
 -13   5   5  697.50   10.55
 -13   5   4  200.69    3.11
 -13   5   3 1270.10   17.77
 -13   5   2    0.84    0.23
 -13   5   1   71.35    1.35
  13   5   0   67.63    1.34
  13   5   1    0.38    0.21
  13   5   2  285.80    5.22
  13   5   3  184.26    3.17
  13   5   4   99.97    1.73
  13   5   5  431.11    6.14
  13   5   6  318.58    5.26
  13   5   7 1044.17   14.23
  13   5   8  106.80    1.79
  13   5   9  170.38    2.68
  13   5  10    0.95    0.24
  13   5  11  556.11    7.89
  13   5  12   49.04    1.11
  13   5  13  157.40    2.55
  13   5  14    0.80    0.30
  13   5  15  265.96    4.10
  13   5  16  287.97    4.41
  13   5  17  200.96    3.27
  13   5  18  121.64    2.29
  13   5  19    3.61    0.32
  13   5  20   16.15    0.63
  13   5  21   22.10    0.68
  13   5  22   20.16    0.68
  13   5  23   65.43    1.44
  13   5  24   -0.14    0.28
  13   5  25   10.43    0.49
  13   5  26   73.24    1.44
  13   5  27   81.64    1.67
  13   5  28   19.96    0.71
  13   5  29    6.59    0.42
  13   5  30    0.75    0.58
  13   5  31    6.18    0.65
 -13   7  36   -1.80    4.39
 -13   7  35   16.27    0.90
 -13   7  34    1.15    0.49
 -13   7  33    4.51    0.70
 -13   7  32    0.02    0.49
 -13   7  31   16.26    0.79
 -13   7  30   50.45    1.82
 -13   7  29   47.45    1.40
 -13   7  28   37.82    1.79
 -13   7  27   10.40    0.67
 -13   7  26   12.00    0.63
 -13   7  25   40.29    1.31
 -13   7  24   25.95    0.83
 -13   7  23   13.54    0.66
 -13   7  22   17.37    0.70
 -13   7  21  125.71    2.92
 -13   7  20  163.53    3.53
 -13   7  19  253.94    5.26
 -13   7  18    3.13    0.71
 -13   7  17   58.72    1.58
 -13   7  16   14.59    0.67
 -13   7  15  273.83    4.60
 -13   7  14  238.94    4.66
 -13   7  13   49.00    1.24
 -13   7  12  189.73    3.36
 -13   7  11  157.92    3.17
 -13   7  10  546.22    8.85
 -13   7   9   36.41    1.01
 -13   7   8   45.41    1.08
 -13   7   7  666.92   10.35
 -13   7   6  599.27    8.41
 -13   7   5   31.22    0.74
 -13   7   4   36.14    1.05
 -13   7   3  113.67    2.60
 -13   7   2   78.29    1.60
 -13   7   1  110.17    1.84
  13   7   0    1.22    0.28
  13   7   1    0.44    0.22
  13   7   2   70.50    1.33
  13   7   3   54.63    1.33
  13   7   4  247.31    4.36
  13   7   5    7.32    0.39
  13   7   6    0.62    0.24
  13   7   7  433.49    6.51
  13   7   8   60.87    1.33
  13   7   9   12.11    0.45
  13   7  10    0.66    0.31
  13   7  11  239.17    3.61
  13   7  12  203.61    3.31
  13   7  13   22.41    0.59
  13   7  14   92.89    1.70
  13   7  15   64.54    1.31
  13   7  16  128.38    2.73
  13   7  17    0.42    0.27
  13   7  18   35.95    0.99
  13   7  19   52.09    1.10
  13   7  20    4.76    0.38
  13   7  21    7.08    0.42
  13   7  22  265.00    4.03
  13   7  23   43.68    1.03
  13   7  24    0.79    0.38
  13   7  25    1.88    0.35
  13   7  26   13.54    0.58
  13   7  27   22.13    0.67
  13   7  28   27.25    1.55
  13   7  29    1.74    0.55
 -13   9  31   50.86    2.01
 -13   9  30   11.86    0.63
 -13   9  29    5.47    0.53
 -13   9  28   67.02    1.88
 -13   9  27  172.45    4.78
 -13   9  26   31.04    1.33
 -13   9  25   24.07    0.88
 -13   9  24  117.20    3.32
 -13   9  23   86.19    1.80
 -13   9  22    4.23    0.79
 -13   9  21   35.54    1.27
 -13   9  20   25.12    1.02
 -13   9  19    8.53    0.76
 -13   9  18    7.44    0.65
 -13   9  17  110.09    2.71
 -13   9  16   22.43    1.00
 -13   9  15   16.28    0.99
 -13   9  14   35.67    1.15
 -13   9  13   61.65    1.90
 -13   9  12    0.18    0.34
 -13   9  11   36.45    1.51
 -13   9  10   23.39    0.83
 -13   9   9   88.29    3.52
 -13   9   8   29.38    1.24
 -13   9   7  351.18    7.93
 -13   9   6   66.12    1.43
 -13   9   5   93.24    1.84
 -13   9   4   52.96    1.17
 -13   9   3  175.01    2.80
 -13   9   2  106.53    1.93
 -13   9   1  562.61    8.88
  13   9   0   20.57    0.58
  13   9   1  194.94    2.96
  13   9   2   14.99    0.50
  13   9   3    5.04    0.32
  13   9   4    0.88    0.27
  13   9   5   29.60    0.69
  13   9   6    1.11    0.26
  13   9   7    3.64    0.33
  13   9   8   30.40    0.89
  13   9   9    8.94    0.45
  13   9  10    8.01    0.39
  13   9  11  129.09    2.61
  13   9  12   55.04    1.11
  13   9  13    6.12    0.38
  13   9  14    1.59    0.30
  13   9  15    0.21    0.28
  13   9  16    0.63    0.35
  13   9  17   85.18    1.59
  13   9  18    2.08    0.34
  13   9  19  126.86    2.18
  13   9  20    5.06    0.42
  13   9  21   74.37    1.78
  13   9  22    4.86    0.41
  13   9  23  100.08    1.88
  13   9  24    0.34    0.29
  13   9  25   23.92    0.76
  13   9  26    0.85    0.63
  13   9  27   83.29    2.18
  13   9  28   -4.64    7.75
 -13  11  25    8.67    0.73
 -13  11  24    0.14    0.53
 -13  11  23   28.29    1.07
 -13  11  22    9.82    0.79
 -13  11  21    0.27    0.42
 -13  11  20   72.07    1.86
 -13  11  19  108.10    3.02
 -13  11  18    0.99    0.76
 -13  11  17    9.67    0.70
 -13  11  16   44.11    1.38
 -13  11  15   52.59    1.95
 -13  11  14   15.83    1.03
 -13  11  13    2.56    0.62
 -13  11  12    1.71    0.48
 -13  11  11  136.33    3.67
 -13  11  10   35.40    1.10
 -13  11   9   35.10    1.20
 -13  11   8    0.25    0.43
 -13  11   7  106.64    2.39
 -13  11   6  178.15    3.01
 -13  11   5   29.40    0.83
 -13  11   4    9.78    0.41
 -13  11   3  155.81    3.36
 -13  11   2    1.35    0.34
 -13  11   1   21.12    0.66
  13  11   0    8.25    0.42
  13  11   1  221.21    4.52
  13  11   2   51.36    1.07
  13  11   3   20.92    0.63
  13  11   4    3.50    0.33
  13  11   5   13.21    0.50
  13  11   6    4.18    0.37
  13  11   7  108.67    1.91
  13  11   8   22.18    0.68
  13  11   9   13.18    0.52
  13  11  10    0.42    0.30
  13  11  11   59.87    1.22
  13  11  12   51.00    1.18
  13  11  13    7.32    0.50
  13  11  14    8.97    0.54
  13  11  15   47.24    1.14
  13  11  16    2.62    0.36
  13  11  17   18.02    0.62
  13  11  18    0.46    0.37
  13  11  19    4.32    0.42
  13  11  20    0.12    0.36
  13  11  21    0.82    0.38
  13  11  22    6.70    0.48
  13  11  23    2.08    0.63
  13  11  24    0.51    0.54
  13  11  25    0.67    1.32
  13  11  26   16.16    1.93
 -13  13  22   30.08    2.35
 -13  13  21    1.63    1.20
 -13  13  20   10.06    3.75
 -13  13  19   13.86    1.88
 -13  13  18   -0.57    0.44
 -13  13  17   23.77    0.98
 -13  13  16   49.76    2.07
 -13  13  15   64.49    2.24
 -13  13  14    6.09    0.60
 -13  13  13   55.24    1.91
 -13  13  12  177.23    4.78
 -13  13  11   22.08    1.04
 -13  13  10   38.54    1.21
 -13  13   9    5.29    0.52
 -13  13   8   29.40    1.24
 -13  13   7    8.05    0.38
 -13  13   6   71.76    1.66
 -13  13   5    0.54    0.36
 -13  13   4   24.44    0.73
 -13  13   3   13.25    0.49
 -13  13   2    9.41    0.50
 -13  13   1    0.42    0.28
  13  13   0   42.84    1.03
  13  13   1    9.86    0.63
  13  13   2   88.47    1.84
  13  13   3   44.70    1.18
  13  13   4    1.88    0.41
  13  13   5   -0.19    0.30
  13  13   6   79.81    1.88
  13  13   7    0.17    0.28
  13  13   8    4.98    0.54
  13  13   9    4.09    0.39
  13  13  10   23.86    0.78
  13  13  11   54.63    1.24
  13  13  12    4.70    0.43
  13  13  13   21.44    0.77
  13  13  14    4.45    0.46
  13  13  15    1.66    0.42
  13  13  16   98.26    1.87
  13  13  17    3.42    0.41
  13  13  18    9.88    0.52
  13  13  19    4.75    1.16
  13  13  20    7.21    2.32
 -13  15  13    8.57    3.28
 -13  15  12    2.93    1.51
 -13  15  11   22.87    2.09
 -13  15  10   -2.00    2.78
 -13  15   8    1.33    1.25
 -13  15   7   32.68    2.16
 -13  15   6   -0.81    1.11
 -13  15   5   59.22    2.92
 -13  15   4   45.19    1.96
 -13  15   3  166.86    3.75
 -13  15   2    0.60    0.38
 -13  15   1    8.23    0.42
  13  15   0    1.20    0.35
  13  15   1    3.16    0.40
  13  15   2    5.81    0.46
  13  15   3   14.23    0.67
  13  15   4    5.17    0.50
  13  15   5    4.74    0.47
  13  15   6   19.90    0.79
  13  15   7    0.77    0.62
  13  15   8    7.40    0.78
  13  15   9   -0.01    0.59
  13  15  10    1.67    0.54
  13  15  11   15.92    1.15
  13  15  12    3.30    0.70
  13  15  13   -0.30    0.43
 -14   0  39    0.25    0.58
 -14   0  38   14.79    0.90
 -14   0  37    0.07    0.50
 -14   0  36  146.82    3.93
 -14   0  35    0.46    0.79
 -14   0  34   98.34    3.01
 -14   0  33    0.42    0.58
 -14   0  32   33.83    1.25
 -14   0  31    0.19    0.42
 -14   0  30   82.45    2.64
 -14   0  29    0.22    0.49
 -14   0  28    6.76    0.91
 -14   0  27    0.47    0.47
 -14   0  26   39.81    1.22
 -14   0  25    0.23    0.48
 -14   0  24    2.71    0.41
 -14   0  23    0.45    0.35
 -14   0  22    1.63    0.34
 -14   0  21    0.91    0.34
 -14   0  20  191.68    4.12
 -14   0  19    0.37    0.26
 -14   0  18 2677.59   50.57
 -14   0  17    0.26    0.26
 -14   0  16 1026.67   18.01
 -14   0  15    0.00    0.20
 -14   0  14 1708.45   28.46
 -14   0  13    0.63    0.23
 -14   0  12  249.02    5.53
 -14   0  11    0.18    0.22
 -14   0  10  364.79    6.72
 -14   0   9    0.43    0.34
 -14   0   8 1326.83   32.09
 -14   0   7   -0.21    0.27
 -14   0   6  251.87    5.69
 -14   0   5    0.03    0.31
 -14   0   4    4.26    0.42
 -14   0   3    0.00    0.26
 -14   0   2 1996.27   33.76
 -14   0   1    0.87    0.28
  14   0   0 1163.21   23.80
  14   0   1   -0.03    0.31
  14   0   2  475.64   10.24
  14   0   3   -0.04    0.26
  14   0   4  188.83    3.78
  14   0   5    0.08    0.26
  14   0   6  190.82    4.48
  14   0   7    0.26    0.32
  14   0   8  950.11   17.18
  14   0   9    0.18    0.32
  14   0  10 1951.30   33.44
  14   0  11    0.31    0.34
  14   0  12  103.92    2.54
  14   0  13    0.16    0.36
  14   0  14  772.27   21.27
  14   0  15    0.38    0.37
  14   0  16    4.53    0.68
  14   0  17   -0.06    0.35
  14   0  18  392.08    9.21
  14   0  19   -0.80    0.57
  14   0  20  152.22    4.95
  14   0  21    0.36    0.54
  14   0  22  131.34    4.16
  14   0  23   -0.08    0.40
  14   0  24   13.41    0.84
  14   0  25    0.30    0.52
  14   0  26  117.34    3.50
  14   0  27    0.18    0.42
  14   0  28    4.03    0.46
  14   0  29    0.14    0.51
  14   0  30   33.12    1.29
 -14   2  41    8.69    1.04
 -14   2  40   19.34    2.18
 -14   2  39    3.06    0.65
 -14   2  38   22.28    0.87
 -14   2  37   10.46    0.53
 -14   2  36    7.73    0.48
 -14   2  35   95.82    2.01
 -14   2  34   11.11    0.54
 -14   2  33   80.14    1.76
 -14   2  32    0.54    0.38
 -14   2  31   46.65    1.12
 -14   2  30   46.94    0.99
 -14   2  29   31.58    0.92
 -14   2  28   97.19    1.84
 -14   2  27  133.91    2.22
 -14   2  26   45.74    1.07
 -14   2  25   17.40    0.66
 -14   2  24  578.93    7.80
 -14   2  23  240.50    4.14
 -14   2  22   51.09    1.05
 -14   2  21  111.43    2.20
 -14   2  20    8.82    0.36
 -14   2  19  415.67    5.49
 -14   2  18    7.78    0.34
 -14   2  17    3.31    0.25
 -14   2  16  142.30    2.13
 -14   2  15   19.14    0.52
 -14   2  14  179.36    3.34
 -14   2  13  266.66    4.28
 -14   2  12   28.67    0.68
 -14   2  11    9.50    0.38
 -14   2  10  707.64    9.47
 -14   2   9   23.00    0.47
 -14   2   8   49.88    0.96
 -14   2   7  118.05    1.76
 -14   2   6  321.66    4.97
 -14   2   5   54.87    1.23
 -14   2   4    3.73    0.24
 -14   2   3  197.58    3.34
 -14   2   2  502.18    6.55
 -14   2   1   48.85    0.91
  14   2   0    4.93    0.26
  14   2   1    1.80    0.28
  14   2   2 1805.20   23.22
  14   2   3    2.12    0.24
  14   2   4   47.40    1.06
  14   2   5  372.11    5.76
  14   2   6  189.87    3.08
  14   2   7  387.51    6.31
  14   2   8   24.83    0.62
  14   2   9  768.46   11.66
  14   2  10    3.37    0.25
  14   2  11  145.55    2.36
  14   2  12   29.23    0.78
  14   2  13   46.28    1.09
  14   2  14   12.85    0.55
  14   2  15   80.36    1.75
  14   2  16  454.72    6.39
  14   2  17   56.21    1.32
  14   2  18  163.72    2.72
  14   2  19  292.30    4.43
  14   2  20  110.24    2.15
  14   2  21  343.22    5.06
  14   2  22   52.79    1.24
  14   2  23    4.56    0.35
  14   2  24   24.17    0.75
  14   2  25   40.24    1.07
  14   2  26   30.06    0.82
  14   2  27   48.68    1.12
  14   2  28   11.48    0.49
  14   2  29    1.80    0.38
  14   2  30    0.42    0.30
 -14   4  40    2.96    0.70
 -14   4  39    7.94    0.74
 -14   4  38    9.74    0.78
 -14   4  37    1.39    0.71
 -14   4  36   74.27    2.15
 -14   4  35   22.02    1.03
 -14   4  34   31.10    1.04
 -14   4  33   70.70    1.77
 -14   4  32   71.97    1.98
 -14   4  31   82.04    1.70
 -14   4  30   36.13    1.19
 -14   4  29  101.10    1.93
 -14   4  28    3.49    0.34
 -14   4  27    0.96    0.30
 -14   4  26   86.44    1.75
 -14   4  25    1.41    0.43
 -14   4  24  502.55    7.82
 -14   4  23   89.20    1.99
 -14   4  22  119.58    2.47
 -14   4  21   13.00    0.65
 -14   4  20  258.27    4.82
 -14   4  19   95.65    1.99
 -14   4  18   19.56    0.84
 -14   4  17   61.20    1.35
 -14   4  16   24.19    0.69
 -14   4  15   88.65    1.74
 -14   4  14  310.77    5.26
 -14   4  13   58.28    1.08
 -14   4  12    0.24    0.11
 -14   4  11  138.24    2.42
 -14   4  10  497.13    7.21
 -14   4   9  298.71    5.18
 -14   4   8  215.75    3.97
 -14   4   7  137.30    2.65
 -14   4   6  289.57    4.54
 -14   4   5   22.64    0.59
 -14   4   4   92.83    1.74
 -14   4   3   39.40    0.75
 -14   4   2  520.85    8.64
 -14   4   1 1304.62   15.73
  14   4   0   33.62    0.72
  14   4   1   35.12    0.74
  14   4   2   10.16    0.34
  14   4   3  233.25    3.54
  14   4   4   13.30    0.42
  14   4   5  124.56    2.66
  14   4   6   88.49    2.17
  14   4   7  252.09    3.93
  14   4   8    9.18    0.38
  14   4   9  386.05    5.42
  14   4  10    8.46    0.48
  14   4  11   17.84    0.54
  14   4  12  113.66    2.18
  14   4  13    0.37    0.32
  14   4  14   48.07    1.29
  14   4  15  177.43    2.96
  14   4  16  129.05    2.44
  14   4  17   41.13    0.92
  14   4  18  102.58    1.88
  14   4  19  316.64    5.12
  14   4  20   45.68    1.07
  14   4  21   13.82    0.57
  14   4  22   12.59    0.51
  14   4  23   37.22    0.90
  14   4  24   34.39    0.85
  14   4  25  175.39    2.84
  14   4  26    3.69    0.42
  14   4  27  100.45    2.09
  14   4  28   62.88    1.53
  14   4  29    6.52    0.45
  14   4  30    7.50    0.57
 -14   6  37    0.30    0.91
 -14   6  36   76.55    3.33
 -14   6  35    3.49    0.61
 -14   6  34   42.14    1.67
 -14   6  33    8.33    0.85
 -14   6  32    1.73    0.50
 -14   6  31    1.20    0.54
 -14   6  30   21.04    0.87
 -14   6  29   69.19    1.97
 -14   6  28   55.80    1.51
 -14   6  27   19.51    0.82
 -14   6  26    0.89    0.40
 -14   6  25   25.16    0.97
 -14   6  24    0.22    0.33
 -14   6  23   82.97    2.14
 -14   6  22  138.11    2.82
 -14   6  21    6.54    0.49
 -14   6  20   26.97    0.92
 -14   6  19   96.57    2.11
 -14   6  18  194.01    3.56
 -14   6  17   80.15    2.28
 -14   6  16  233.10    4.11
 -14   6  15   47.49    1.15
 -14   6  14  123.35    2.29
 -14   6  13   74.87    1.65
 -14   6  12  176.30    3.08
 -14   6  11    3.40    0.38
 -14   6  10  264.36    4.22
 -14   6   9   65.77    1.91
 -14   6   8  500.10    7.06
 -14   6   7   23.80    0.62
 -14   6   6    1.39    0.25
 -14   6   5  180.78    3.01
 -14   6   4    3.64    0.31
 -14   6   3   27.13    0.78
 -14   6   2   30.22    0.72
 -14   6   1   72.34    1.29
  14   6   0   90.27    1.87
  14   6   1    7.64    0.33
  14   6   2    0.53    0.24
  14   6   3   42.14    0.87
  14   6   4  484.46    7.04
  14   6   5    9.38    0.41
  14   6   6  243.81    3.62
  14   6   7    0.50    0.26
  14   6   8    7.60    0.35
  14   6   9  107.98    2.09
  14   6  10  185.23    3.09
  14   6  11   15.73    0.59
  14   6  12   87.26    1.72
  14   6  13   16.17    0.58
  14   6  14   36.97    0.87
  14   6  15    1.22    0.28
  14   6  16    1.30    0.32
  14   6  17  108.65    1.95
  14   6  18  155.34    2.58
  14   6  19    0.56    0.26
  14   6  20    1.29    0.30
  14   6  21    1.55    0.38
  14   6  22    1.86    0.32
  14   6  23    0.61    0.36
  14   6  24    4.18    0.38
  14   6  25    1.63    0.33
  14   6  26   82.92    1.85
  14   6  27    1.03    0.32
  14   6  28   69.03    2.05
  14   6  29    3.42    0.63
 -14   8  33    0.74    0.64
 -14   8  32    1.47    0.54
 -14   8  31    1.58    0.47
 -14   8  30  221.22    5.03
 -14   8  29    1.59    0.67
 -14   8  28  233.85    6.21
 -14   8  27    9.32    0.63
 -14   8  26   17.27    0.80
 -14   8  25   58.14    1.56
 -14   8  24  106.19    2.81
 -14   8  23   -0.14    0.54
 -14   8  22    3.05    0.42
 -14   8  21   26.96    0.87
 -14   8  20   44.96    1.33
 -14   8  19    6.70    0.45
 -14   8  18    1.73    0.39
 -14   8  17  386.89    6.76
 -14   8  16   65.55    1.41
 -14   8  15  164.93    3.82
 -14   8  14  197.34    3.41
 -14   8  13    0.31    0.28
 -14   8  12   51.31    1.58
 -14   8  11    1.41    0.30
 -14   8  10  141.50    2.94
 -14   8   9    3.21    0.38
 -14   8   8  206.00    3.59
 -14   8   7   84.65    1.80
 -14   8   6  584.67    9.25
 -14   8   5   70.15    1.59
 -14   8   4    3.48    0.31
 -14   8   3  317.65    5.06
 -14   8   2  147.88    2.51
 -14   8   1   15.82    0.49
  14   8   0   39.52    1.09
  14   8   1  217.13    4.64
  14   8   2  430.30    6.19
  14   8   3   31.08    0.91
  14   8   4   29.92    0.71
  14   8   5   84.39    1.86
  14   8   6  298.62    4.26
  14   8   7    9.43    0.50
  14   8   8  135.01    2.38
  14   8   9  126.95    2.53
  14   8  10  208.07    3.72
  14   8  11    2.20    0.31
  14   8  12   37.99    0.93
  14   8  13   25.46    0.67
  14   8  14   14.49    0.51
  14   8  15   12.93    0.51
  14   8  16   28.06    0.72
  14   8  17   11.96    0.53
  14   8  18   12.57    0.54
  14   8  19    3.85    0.37
  14   8  20  186.21    2.91
  14   8  21    1.28    0.32
  14   8  22   16.97    0.63
  14   8  23   12.12    0.50
  14   8  24   21.94    0.72
  14   8  25    9.50    0.48
  14   8  26   15.15    0.75
  14   8  27    0.41    0.63
 -14  10  28   38.23    1.42
 -14  10  27   10.46    0.83
 -14  10  26    8.21    0.85
 -14  10  25    6.48    0.61
 -14  10  24   67.44    2.06
 -14  10  23    5.53    0.59
 -14  10  22   -0.23    0.46
 -14  10  21   85.48    2.32
 -14  10  20   78.79    2.52
 -14  10  19   41.46    1.52
 -14  10  18    1.06    0.38
 -14  10  17    1.07    0.42
 -14  10  16   95.42    3.53
 -14  10  15    4.31    0.50
 -14  10  14  295.16    6.63
 -14  10  13   62.16    1.60
 -14  10  12    9.04    0.71
 -14  10  11   11.63    0.71
 -14  10  10   55.31    1.97
 -14  10   9   65.68    2.22
 -14  10   8   20.01    0.83
 -14  10   7  220.45    5.54
 -14  10   6   13.41    0.54
 -14  10   5    9.80    0.43
 -14  10   4   54.02    1.33
 -14  10   3  301.63    5.58
 -14  10   2  140.99    2.51
 -14  10   1   37.01    0.91
  14  10   0   42.02    1.02
  14  10   1  202.65    3.39
  14  10   2  346.98    6.29
  14  10   3    6.37    0.37
  14  10   4   38.83    0.87
  14  10   5    1.44    0.30
  14  10   6    2.63    0.30
  14  10   7   51.04    1.10
  14  10   8    2.53    0.37
  14  10   9   13.21    0.51
  14  10  10    6.80    0.45
  14  10  11    2.42    0.34
  14  10  12    2.24    0.35
  14  10  13    4.01    0.38
  14  10  14    7.68    0.55
  14  10  15    9.94    0.54
  14  10  16   80.18    1.57
  14  10  17    0.93    0.33
  14  10  18   12.24    0.60
  14  10  19   14.49    0.57
  14  10  20   57.28    1.24
  14  10  21    3.48    0.40
  14  10  22    6.67    0.42
  14  10  23    2.46    0.61
  14  10  24    0.89    0.46
  14  10  25   16.21    2.19
  14  10  26    1.73    1.39
 -14  12  23   11.13    1.22
 -14  12  22   41.02    2.23
 -14  12  21    1.87    0.50
 -14  12  20    0.91    0.67
 -14  12  19   26.77    1.17
 -14  12  18    7.58    0.63
 -14  12  17    3.37    0.56
 -14  12  16    8.33    0.83
 -14  12  15   10.07    0.90
 -14  12  14   97.43    2.71
 -14  12  13   66.72    1.92
 -14  12  12   76.85    1.97
 -14  12  11    2.01    0.46
 -14  12  10   49.48    1.47
 -14  12   9    0.45    0.39
 -14  12   8    0.84    0.43
 -14  12   7    7.50    0.38
 -14  12   6    5.06    0.44
 -14  12   5    5.38    0.42
 -14  12   4    5.47    0.45
 -14  12   3    3.33    0.39
 -14  12   2   34.84    1.18
 -14  12   1   25.32    0.78
  14  12   0   23.19    0.67
  14  12   1   11.18    0.60
  14  12   2   97.80    1.80
  14  12   3   10.88    0.42
  14  12   4   50.57    1.03
  14  12   5    1.12    0.32
  14  12   6   31.77    0.91
  14  12   7   11.85    0.52
  14  12   8   37.08    0.84
  14  12   9   23.80    0.74
  14  12  10  104.02    2.11
  14  12  11   10.98    0.58
  14  12  12    7.44    0.50
  14  12  13   21.14    0.79
  14  12  14   53.27    1.36
  14  12  15    1.19    0.34
  14  12  16    0.46    0.33
  14  12  17    0.06    0.34
  14  12  18   16.21    0.59
  14  12  19   37.30    0.97
  14  12  20   -0.42    0.99
  14  12  21    1.84    1.15
 -14  14  18    9.08    1.63
 -14  14  16    7.08    1.20
 -14  14  15    3.34    1.36
 -14  14  14    0.96    1.07
 -14  14  13   24.91    3.93
 -14  14  12    0.50    1.23
 -14  14  11   13.83    0.76
 -14  14  10    1.23    0.49
 -14  14   9   -0.17    0.49
 -14  14   8   20.61    0.95
 -14  14   7    0.19    0.43
 -14  14   6   24.67    0.80
 -14  14   5    6.73    0.51
 -14  14   4    6.69    0.59
 -14  14   3    4.62    0.56
 -14  14   2  140.33    3.41
 -14  14   1   19.36    0.87
  14  14   0   10.33    0.50
  14  14   1   11.84    0.53
  14  14   2   34.10    0.92
  14  14   3    4.78    0.51
  14  14   4    0.62    0.42
  14  14   5    2.42    0.42
  14  14   6   35.72    1.13
  14  14   7   26.96    0.94
  14  14   8   22.41    0.79
  14  14   9   10.31    0.65
  14  14  10   19.41    0.75
  14  14  11    0.43    0.44
  14  14  12   46.25    1.71
  14  14  13    1.67    0.64
  14  14  14    2.18    0.58
  14  14  15   15.32    0.86
  14  14  16   13.25    1.53
 -14  16   9   -1.20    1.01
 -14  16   7   31.08    2.31
 -14  16   6   23.62    2.17
 -14  16   5   40.00    5.58
 -14  16   4    7.34    2.48
 -14  16   1   19.95    2.84
  14  16   2   19.91    2.53
  14  16   3   23.18    3.69
 -15   1  39    2.92    0.64
 -15   1  38    0.76    0.42
 -15   1  37    5.34    0.44
 -15   1  36   31.35    0.90
 -15   1  35   41.71    1.05
 -15   1  34   11.61    0.69
 -15   1  33    4.28    0.44
 -15   1  32   14.11    0.63
 -15   1  31   57.32    1.38
 -15   1  30   24.86    0.75
 -15   1  29   43.71    1.09
 -15   1  28    5.26    0.39
 -15   1  27    0.54    0.30
 -15   1  26   95.35    1.72
 -15   1  25    4.67    0.34
 -15   1  24  330.80    4.58
 -15   1  23   33.85    0.76
 -15   1  22    1.29    0.26
 -15   1  21  110.37    1.84
 -15   1  20  288.66    4.01
 -15   1  19  379.16    5.17
 -15   1  18    0.30    0.18
 -15   1  17  384.80    5.75
 -15   1  16  829.71   12.09
 -15   1  15 1245.23   19.34
 -15   1  14   92.17    1.51
 -15   1  13   23.42    0.52
 -15   1  12  106.33    1.92
 -15   1  11  140.77    2.40
 -15   1  10   43.83    0.83
 -15   1   9  350.36    5.55
 -15   1   8  412.54    6.23
 -15   1   7  210.61    3.25
 -15   1   6   85.85    2.26
 -15   1   5   91.84    1.44
 -15   1   4   35.41    0.75
 -15   1   3  135.93    2.52
 -15   1   2    2.40    0.23
 -15   1   1   20.94    0.48
  15   1   0   14.56    0.39
  15   1   1  236.89    4.20
  15   1   2  185.58    3.14
  15   1   3 1497.87   19.33
  15   1   4    0.74    0.23
  15   1   5    4.90    0.30
  15   1   6   21.41    0.59
  15   1   7  593.96    8.27
  15   1   8    7.90    0.34
  15   1   9    6.11    0.38
  15   1  10  138.49    2.57
  15   1  11  634.74    9.15
  15   1  12 1159.17   14.81
  15   1  13  300.26    4.55
  15   1  14  171.87    2.88
  15   1  15  270.20    4.36
  15   1  16   44.40    1.15
  15   1  17   16.15    0.64
  15   1  18   39.23    1.06
  15   1  19   19.75    0.59
  15   1  20   91.29    1.60
  15   1  21   31.94    0.90
  15   1  22  127.01    2.37
  15   1  23   19.55    0.73
  15   1  24  153.66    2.89
  15   1  25   30.08    0.83
  15   1  26   44.72    1.07
  15   1  27   20.18    0.69
  15   1  28   21.45    0.71
  15   1  29   28.06    0.77
 -15   3  40    1.59    0.87
 -15   3  39   -0.95    1.09
 -15   3  38    8.96    0.95
 -15   3  37   28.93    1.44
 -15   3  36    0.77    0.44
 -15   3  35  170.77    2.84
 -15   3  34    3.97    0.40
 -15   3  33   -0.05    0.37
 -15   3  32    3.77    0.50
 -15   3  31  322.12    4.66
 -15   3  30    0.61    0.51
 -15   3  29  110.96    2.40
 -15   3  28    8.82    0.47
 -15   3  27  111.35    1.99
 -15   3  26   50.11    1.00
 -15   3  25   50.48    1.05
 -15   3  24   22.28    0.67
 -15   3  23  103.66    2.13
 -15   3  22    0.79    0.25
 -15   3  21  319.69    4.82
 -15   3  20   70.28    1.63
 -15   3  19   57.75    1.01
 -15   3  18   86.19    1.52
 -15   3  17   52.04    1.05
 -15   3  16   56.17    1.10
 -15   3  15   16.28    0.47
 -15   3  14    4.22    0.28
 -15   3  13  260.49    3.69
 -15   3  12   81.10    1.50
 -15   3  11  105.78    2.40
 -15   3  10    1.35    0.20
 -15   3   9  740.92   10.74
 -15   3   8  137.66    2.40
 -15   3   7    6.69    0.26
 -15   3   6   21.17    0.55
 -15   3   5  217.04    3.12
 -15   3   4   34.37    0.84
 -15   3   3  782.97   13.86
 -15   3   2   12.31    0.46
 -15   3   1   71.63    1.34
  15   3   0  277.50    4.05
  15   3   1 1511.82   19.21
  15   3   2  393.53    6.71
  15   3   3  399.90    6.50
  15   3   4  228.02    3.45
  15   3   5   16.38    0.50
  15   3   6    3.23    0.30
  15   3   7   41.24    0.90
  15   3   8   65.17    1.15
  15   3   9   74.01    1.37
  15   3  10   -0.06    0.26
  15   3  11   78.36    1.67
  15   3  12   11.86    0.49
  15   3  13   86.20    1.73
  15   3  14   62.47    1.35
  15   3  15   12.85    0.54
  15   3  16   76.96    1.54
  15   3  17   50.04    1.01
  15   3  18  123.59    2.24
  15   3  19  209.80    3.21
  15   3  20    0.67    0.28
  15   3  21   24.34    0.75
  15   3  22    4.46    0.33
  15   3  23  234.54    3.99
  15   3  24    6.61    0.42
  15   3  25    3.61    0.43
  15   3  26   10.88    0.50
  15   3  27   42.28    1.15
  15   3  28   15.75    0.54
  15   3  29   26.26    0.94
 -15   5  38   10.97    1.28
 -15   5  37   22.13    1.39
 -15   5  36    2.16    0.62
 -15   5  35   62.16    1.82
 -15   5  34   15.15    0.83
 -15   5  33    5.19    0.75
 -15   5  32    0.99    0.57
 -15   5  31   22.90    0.90
 -15   5  30   80.42    1.85
 -15   5  29    2.52    0.51
 -15   5  28  211.38    4.06
 -15   5  27  111.95    2.81
 -15   5  26  127.45    2.68
 -15   5  25  479.36    9.60
 -15   5  24  178.63    3.49
 -15   5  23  202.78    4.10
 -15   5  22   28.15    1.21
 -15   5  21   57.25    1.67
 -15   5  20  217.69    3.93
 -15   5  19  916.39   15.40
 -15   5  18   10.35    0.53
 -15   5  17  202.68    3.88
 -15   5  16  180.63    3.49
 -15   5  15  517.62    8.49
 -15   5  14    5.80    0.41
 -15   5  13   28.76    1.13
 -15   5  12   44.66    1.14
 -15   5  11  165.25    2.59
 -15   5  10  405.14    6.62
 -15   5   9    4.94    0.26
 -15   5   8   32.66    0.70
 -15   5   7   49.48    0.99
 -15   5   6    1.41    0.22
 -15   5   5   68.31    1.51
 -15   5   4   28.37    0.67
 -15   5   3  667.21    8.65
 -15   5   2    1.11    0.20
 -15   5   1  409.31    6.07
  15   5   0   90.43    1.88
  15   5   1    7.12    0.34
  15   5   2  135.94    2.51
  15   5   3    2.84    0.24
  15   5   4   69.01    1.68
  15   5   5   43.52    0.91
  15   5   6  170.59    2.83
  15   5   7  342.42    5.61
  15   5   8   40.90    0.85
  15   5   9   43.75    1.13
  15   5  10    6.85    0.37
  15   5  11  911.76   12.82
  15   5  12   38.27    0.94
  15   5  13  282.51    4.52
  15   5  14   78.74    1.45
  15   5  15  118.50    2.08
  15   5  16  208.55    3.29
  15   5  17  252.11    3.83
  15   5  18  208.68    3.55
  15   5  19   25.52    0.78
  15   5  20    2.40    0.33
  15   5  21    1.23    0.30
  15   5  22   36.53    1.10
  15   5  23   14.22    0.51
  15   5  24   26.61    0.71
  15   5  25   13.23    0.50
  15   5  26   14.15    0.67
  15   5  27    2.09    0.36
  15   5  28   28.91    1.09
 -15   7  34   15.38    0.98
 -15   7  33   14.09    0.77
 -15   7  32    1.91    0.65
 -15   7  31   32.04    1.41
 -15   7  30   49.50    1.31
 -15   7  29    4.79    0.59
 -15   7  28    2.78    0.43
 -15   7  27   96.43    2.40
 -15   7  26  294.02    7.30
 -15   7  25   -0.10    0.37
 -15   7  24   82.05    2.09
 -15   7  23  104.39    2.45
 -15   7  22   16.68    0.74
 -15   7  21   61.06    1.43
 -15   7  20   26.20    0.87
 -15   7  19  403.11    7.31
 -15   7  18  104.39    2.37
 -15   7  17   13.54    0.50
 -15   7  16  269.77    6.63
 -15   7  15  539.63    8.49
 -15   7  14  107.26    2.14
 -15   7  13   14.12    0.64
 -15   7  12   46.10    1.31
 -15   7  11  428.42    6.90
 -15   7  10   24.02    0.72
 -15   7   9   12.50    0.58
 -15   7   8   13.25    0.56
 -15   7   7  130.03    2.52
 -15   7   6   10.15    0.50
 -15   7   5  102.78    1.87
 -15   7   4  234.92    3.85
 -15   7   3  301.64    5.39
 -15   7   2   10.31    0.44
 -15   7   1    0.47    0.26
  15   7   0  149.10    2.96
  15   7   1  140.09    3.51
  15   7   2  381.45    6.32
  15   7   3    8.01    0.37
  15   7   4  644.17   10.26
  15   7   5  291.75    4.27
  15   7   6  355.10    5.03
  15   7   7   59.53    1.35
  15   7   8   43.23    0.90
  15   7   9   40.27    1.01
  15   7  10    7.66    0.38
  15   7  11    1.82    0.34
  15   7  12  172.56    3.03
  15   7  13   67.96    1.63
  15   7  14   10.45    0.42
  15   7  15    1.78    0.28
  15   7  16    2.73    0.42
  15   7  17   27.96    0.85
  15   7  18    0.86    0.34
  15   7  19    1.76    0.34
  15   7  20    0.28    0.33
  15   7  21   38.44    0.98
  15   7  22   13.59    0.54
  15   7  23   17.45    0.61
  15   7  24   10.25    0.42
  15   7  25   16.20    0.59
  15   7  26    7.81    0.65
  15   7  27   10.04    1.35
 -15   9  30   10.71    0.79
 -15   9  29    4.00    0.57
 -15   9  28   46.32    1.44
 -15   9  27  213.03    5.75
 -15   9  26    0.49    0.42
 -15   9  25  126.21    3.61
 -15   9  24    0.08    0.50
 -15   9  23    0.34    0.42
 -15   9  22   43.85    1.62
 -15   9  21   27.52    0.99
 -15   9  20   39.80    1.27
 -15   9  19   60.52    2.14
 -15   9  18   -0.21    0.45
 -15   9  17    7.82    0.54
 -15   9  16   32.76    1.39
 -15   9  15   51.20    1.71
 -15   9  14    7.16    0.51
 -15   9  13   86.87    2.71
 -15   9  12    0.31    0.37
 -15   9  11    0.72    0.38
 -15   9  10   11.97    0.55
 -15   9   9  179.72    3.84
 -15   9   8   90.55    2.29
 -15   9   7    2.96    0.34
 -15   9   6    2.60    0.34
 -15   9   5  241.18    4.46
 -15   9   4    1.18    0.33
 -15   9   3  121.07    2.19
 -15   9   2    0.76    0.26
 -15   9   1  148.83    3.20
  15   9   0    6.76    0.49
  15   9   1   99.41    2.25
  15   9   2    5.64    0.40
  15   9   3   30.59    0.86
  15   9   4   67.65    1.39
  15   9   5   16.01    0.60
  15   9   6   90.88    1.89
  15   9   7    0.25    0.34
  15   9   8   45.03    1.09
  15   9   9   79.22    1.56
  15   9  10    0.91    0.31
  15   9  11    0.41    0.28
  15   9  12   90.71    1.60
  15   9  13   48.21    1.11
  15   9  14    3.99    0.37
  15   9  15   92.94    1.63
  15   9  16    1.76    0.34
  15   9  17    8.07    0.46
  15   9  18    0.28    0.36
  15   9  19   21.56    0.68
  15   9  20   20.08    0.61
  15   9  21   22.07    0.85
  15   9  22    0.49    0.32
  15   9  23  117.34    2.33
  15   9  24    0.20    0.56
  15   9  25    4.78    1.41
 -15  11  24    0.87    0.44
 -15  11  23   32.20    1.03
 -15  11  22   -0.21    0.52
 -15  11  21   76.94    1.95
 -15  11  20   31.21    1.21
 -15  11  19   21.32    1.10
 -15  11  18   48.69    1.81
 -15  11  17    8.00    0.61
 -15  11  16   31.80    1.07
 -15  11  15   67.71    1.83
 -15  11  14    5.39    0.53
 -15  11  13    6.12    0.53
 -15  11  12   23.67    1.23
 -15  11  11    2.87    0.54
 -15  11  10   28.99    1.61
 -15  11   9    2.05    0.49
 -15  11   8    5.00    0.49
 -15  11   7    4.50    0.50
 -15  11   6   38.61    1.19
 -15  11   5   30.47    0.84
 -15  11   4    5.31    0.42
 -15  11   3   66.59    2.02
 -15  11   2   30.35    1.03
 -15  11   1   80.34    1.55
  15  11   0    3.54    0.34
  15  11   1    2.88    0.49
  15  11   2   47.50    1.17
  15  11   3  102.67    1.96
  15  11   4   10.91    0.50
  15  11   5    3.76    0.39
  15  11   6   39.03    0.97
  15  11   7   78.13    1.73
  15  11   8    1.46    0.41
  15  11   9    2.53    0.36
  15  11  10    8.25    0.49
  15  11  11  123.64    2.34
  15  11  12    4.91    0.44
  15  11  13   67.27    1.45
  15  11  14    0.18    0.42
  15  11  15   81.27    1.76
  15  11  16    3.33    0.36
  15  11  17    6.23    0.40
  15  11  18   50.33    1.39
  15  11  19   20.54    0.79
  15  11  20    0.42    0.35
  15  11  21    1.04    4.41
  15  11  22    0.76    2.95
  15  11  23   -0.24    1.55
 -15  13  20   -0.10    0.99
 -15  13  19   62.29    3.21
 -15  13  18    3.08    0.86
 -15  13  17   43.45    4.55
 -15  13  16   92.58    4.44
 -15  13  15   16.24    0.99
 -15  13  14    1.93    0.46
 -15  13  13   37.67    1.59
 -15  13  12  128.12    3.48
 -15  13  11    2.23    0.47
 -15  13  10   27.31    1.02
 -15  13   9   76.74    2.00
 -15  13   8   45.12    1.35
 -15  13   7    2.77    0.46
 -15  13   6   25.43    0.95
 -15  13   5   16.04    0.89
 -15  13   4    0.63    0.40
 -15  13   3    6.75    0.42
 -15  13   2   22.17    0.67
 -15  13   1   52.10    1.25
  15  13   0    0.32    0.35
  15  13   1   29.98    1.13
  15  13   2   35.53    1.02
  15  13   3    4.48    0.48
  15  13   4    0.12    0.38
  15  13   5    5.83    0.42
  15  13   6    6.15    0.46
  15  13   7   51.62    1.19
  15  13   8   15.36    0.60
  15  13   9    7.82    0.50
  15  13  10    3.15    0.45
  15  13  11    2.53    0.44
  15  13  12   47.95    1.07
  15  13  13   -0.25    0.35
  15  13  14    6.35    0.58
  15  13  15   15.77    0.88
  15  13  16   18.09    0.83
  15  13  17    0.63    1.26
  15  13  18   36.17    2.49
 -15  15  12   20.80    1.75
 -15  15  10    0.89    2.41
 -15  15   9    8.21    1.58
 -15  15   8   31.44    4.30
 -15  15   7   32.94    2.02
 -15  15   6   13.05    1.63
 -15  15   5   31.97    1.86
 -15  15   4    5.18    1.43
 -15  15   3   44.31    2.81
 -15  15   2    2.17    2.12
 -15  15   1   27.24    3.44
  15  15   0    8.88    3.01
  15  15   1   94.64    4.37
  15  15   2    1.25    1.53
  15  15   3    2.19    1.32
  15  15   4   -0.40    1.73
  15  15   5   20.76    2.97
  15  15   6    4.01    1.19
  15  15   7   12.64    0.74
  15  15   8    1.27    0.79
 -16   0  38    2.01    0.80
 -16   0  37    0.18    0.46
 -16   0  36  165.06    3.77
 -16   0  35   -0.30    0.43
 -16   0  34  140.71    3.46
 -16   0  33    0.50    0.54
 -16   0  32   58.94    1.71
 -16   0  31   -0.06    0.45
 -16   0  30   15.24    0.74
 -16   0  29    0.48    0.50
 -16   0  28    0.22    0.50
 -16   0  27   -1.11    2.75
 -16   0  26  240.44    5.18
 -16   0  25   -0.18    0.42
 -16   0  24    0.48    0.43
 -16   0  23    0.02    0.35
 -16   0  22   87.35    2.52
 -16   0  21   -0.48    0.35
 -16   0  20   11.27    0.58
 -16   0  19    0.16    0.24
 -16   0  18  407.12    8.21
 -16   0  17   -0.01    0.32
 -16   0  16  500.57    9.38
 -16   0  15   -0.18    0.30
 -16   0  14  839.07   15.41
 -16   0  13    0.81    0.35
 -16   0  12 1539.07   30.84
 -16   0  11    0.57    0.34
 -16   0  10  409.74    8.87
 -16   0   9   -0.02    0.27
 -16   0   8   18.30    0.74
 -16   0   7   -0.28    0.26
 -16   0   6   30.06    0.85
 -16   0   5   -0.39    0.38
 -16   0   4    9.88    0.50
 -16   0   3    0.19    0.30
 -16   0   2   53.03    1.51
 -16   0   1   -0.43    0.26
  16   0   0  182.61    3.73
  16   0   1   -0.19    0.29
  16   0   2   17.38    0.65
  16   0   3    0.46    0.42
  16   0   4 2809.52   47.04
  16   0   5    0.18    0.27
  16   0   6  260.94    5.40
  16   0   7   -0.94    0.34
  16   0   8    1.27    0.36
  16   0   9   -0.35    0.30
  16   0  10  145.63    3.31
  16   0  11   -0.27    0.34
  16   0  12   12.81    0.65
  16   0  13    0.22    0.31
  16   0  14  149.18    4.19
  16   0  15    0.26    0.36
  16   0  16  216.94    4.95
  16   0  17   -0.06    0.41
  16   0  18   33.26    1.45
  16   0  19    0.14    0.38
  16   0  20    9.52    0.88
  16   0  21   -0.07    0.46
  16   0  22  188.84    4.99
  16   0  23   -0.01    0.42
  16   0  24    1.14    0.56
  16   0  25    0.38    0.42
  16   0  26    7.48    0.54
  16   0  27   -0.14    0.48
  16   0  28   19.06    1.24
 -16   2  39   26.44    1.27
 -16   2  38   11.78    0.71
 -16   2  37    2.88    0.77
 -16   2  36   96.51    2.18
 -16   2  35   19.06    0.69
 -16   2  34   38.21    1.03
 -16   2  33   43.62    1.08
 -16   2  32   97.33    1.91
 -16   2  31   10.15    0.50
 -16   2  30   92.87    2.12
 -16   2  29   35.60    0.87
 -16   2  28    2.06    0.38
 -16   2  27    1.27    0.33
 -16   2  26   58.48    1.14
 -16   2  25    4.64    0.34
 -16   2  24    1.40    0.27
 -16   2  23  385.30    5.75
 -16   2  22  341.89    4.82
 -16   2  21    1.27    0.30
 -16   2  20   12.61    0.44
 -16   2  19   29.92    0.67
 -16   2  18   81.19    1.52
 -16   2  17  524.34    7.52
 -16   2  16   76.35    1.35
 -16   2  15  277.57    3.90
 -16   2  14  149.09    2.96
 -16   2  13   41.13    0.87
 -16   2  12  198.41    3.04
 -16   2  11   55.40    1.15
 -16   2  10  570.58   10.49
 -16   2   9  113.17    1.92
 -16   2   8    0.80    0.24
 -16   2   7  246.60    3.80
 -16   2   6   91.13    1.46
 -16   2   5  240.81    3.88
 -16   2   4   30.94    0.63
 -16   2   3   98.50    1.76
 -16   2   2   64.20    1.12
 -16   2   1    6.18    0.30
  16   2   0   77.20    1.40
  16   2   1   48.12    0.93
  16   2   2  873.49   12.68
  16   2   3  137.59    2.16
  16   2   4    5.71    0.28
  16   2   5  135.51    2.17
  16   2   6  110.47    1.88
  16   2   7  162.37    2.72
  16   2   8   86.51    1.79
  16   2   9  196.75    3.66
  16   2  10   19.76    0.65
  16   2  11    1.93    0.32
  16   2  12   73.40    1.62
  16   2  13   38.71    0.85
  16   2  14   46.05    0.99
  16   2  15   38.01    1.07
  16   2  16  431.12    7.06
  16   2  17   99.24    2.05
  16   2  18   21.33    0.79
  16   2  19   56.71    1.26
  16   2  20  114.41    2.20
  16   2  21  324.27    4.82
  16   2  22  125.49    2.13
  16   2  23    0.40    0.30
  16   2  24    2.53    0.34
  16   2  25   17.33    0.67
  16   2  26   93.05    1.86
  16   2  27   35.49    0.91
  16   2  28   35.39    1.01
 -16   4  40    5.79    1.46
 -16   4  39    7.16    0.71
 -16   4  38    1.58    0.63
 -16   4  37   -0.32    0.56
 -16   4  36   40.76    2.06
 -16   4  35  132.47    3.47
 -16   4  34   29.19    1.25
 -16   4  33   11.40    0.62
 -16   4  32    1.03    0.50
 -16   4  31   38.47    1.30
 -16   4  30   27.09    1.07
 -16   4  29   32.86    1.05
 -16   4  28    7.95    0.59
 -16   4  27   11.72    0.64
 -16   4  26  185.84    3.96
 -16   4  25  127.93    2.72
 -16   4  24   39.95    1.21
 -16   4  23  296.83    5.79
 -16   4  22  323.53    6.60
 -16   4  21   18.24    0.72
 -16   4  20  197.70    3.44
 -16   4  19   44.30    1.06
 -16   4  18   11.36    0.59
 -16   4  17   44.54    1.05
 -16   4  16    8.70    0.50
 -16   4  15   19.08    0.46
 -16   4  14  674.28    9.12
 -16   4  13 1115.74   16.13
 -16   4  12  149.35    2.30
 -16   4  11   49.75    1.17
 -16   4  10 2188.59   33.61
 -16   4   9   13.18    0.44
 -16   4   8  100.11    1.85
 -16   4   7  205.81    4.18
 -16   4   6  569.05    8.70
 -16   4   5  464.28    7.94
 -16   4   4   62.99    1.24
 -16   4   3   29.83    0.68
 -16   4   2  160.54    2.52
 -16   4   1  411.24    5.90
  16   4   0   55.75    1.21
  16   4   1    3.57    0.24
  16   4   2  557.01    9.38
  16   4   3  420.46    6.21
  16   4   4   42.86    0.90
  16   4   5  631.51    8.97
  16   4   6  187.57    3.01
  16   4   7    6.70    0.34
  16   4   8   84.12    1.64
  16   4   9    2.58    0.32
  16   4  10  114.11    2.22
  16   4  11  123.46    2.40
  16   4  12  256.24    3.75
  16   4  13   46.16    1.01
  16   4  14   74.07    1.47
  16   4  15  327.60    4.70
  16   4  16   33.19    0.84
  16   4  17  167.30    2.64
  16   4  18   58.99    1.25
  16   4  19  141.37    2.70
  16   4  20    7.28    0.46
  16   4  21   33.34    0.92
  16   4  22  137.78    2.60
  16   4  23   10.01    0.48
  16   4  24    9.46    0.46
  16   4  25   20.95    0.71
  16   4  26    0.42    0.37
  16   4  27   28.13    0.81
 -16   6  36   17.37    1.21
 -16   6  35    1.57    1.10
 -16   6  34   27.57    1.19
 -16   6  33   10.32    0.71
 -16   6  32    9.89    0.68
 -16   6  31    0.20    0.53
 -16   6  30   40.12    1.15
 -16   6  29    4.66    0.58
 -16   6  28    9.74    0.71
 -16   6  27  112.80    3.14
 -16   6  26  100.55    2.07
 -16   6  25   11.04    0.61
 -16   6  24   23.41    0.80
 -16   6  23    0.30    0.43
 -16   6  22  478.64    8.15
 -16   6  21   72.95    1.87
 -16   6  20   48.28    1.29
 -16   6  19    2.35    0.38
 -16   6  18  366.96    7.44
 -16   6  17    1.07    0.43
 -16   6  16   64.24    1.56
 -16   6  15   31.73    0.87
 -16   6  14  540.37    8.69
 -16   6  13   54.44    1.56
 -16   6  12   54.22    1.40
 -16   6  11    1.27    0.43
 -16   6  10  299.71    4.02
 -16   6   9  126.37    2.12
 -16   6   8   37.36    1.10
 -16   6   7   22.66    0.60
 -16   6   6   20.83    0.52
 -16   6   5  169.18    3.23
 -16   6   4    0.90    0.21
 -16   6   3   88.61    1.94
 -16   6   2   21.35    0.53
 -16   6   1  220.37    3.41
  16   6   0   53.75    1.05
  16   6   1    0.90    0.24
  16   6   2  153.61    2.53
  16   6   3    5.31    0.37
  16   6   4  263.39    4.13
  16   6   5  144.34    3.29
  16   6   6 1378.11   18.21
  16   6   7   40.38    0.94
  16   6   8    4.86    0.38
  16   6   9   43.51    0.97
  16   6  10  118.97    2.36
  16   6  11   70.42    1.38
  16   6  12    0.91    0.25
  16   6  13   25.07    0.71
  16   6  14   59.77    1.42
  16   6  15    4.68    0.39
  16   6  16   25.82    0.69
  16   6  17    6.78    0.39
  16   6  18  114.36    2.09
  16   6  19   36.78    0.90
  16   6  20   30.96    0.81
  16   6  21    6.24    0.36
  16   6  22   34.52    0.88
  16   6  23    9.13    0.63
  16   6  24    2.40    0.30
  16   6  25    2.92    0.40
  16   6  26   16.44    0.73
 -16   8  32    0.06    0.86
 -16   8  31    8.53    0.74
 -16   8  30   68.75    2.27
 -16   8  29   26.74    0.91
 -16   8  28    0.27    0.59
 -16   8  27    0.98    0.50
 -16   8  26   12.66    0.91
 -16   8  25   25.21    0.87
 -16   8  24  223.16    5.10
 -16   8  23    8.22    0.52
 -16   8  22    0.74    0.34
 -16   8  21   26.93    0.99
 -16   8  20    0.66    0.42
 -16   8  19   23.50    0.77
 -16   8  18   59.93    1.49
 -16   8  17    9.67    0.51
 -16   8  16   14.91    0.61
 -16   8  15    3.96    0.43
 -16   8  14  244.74    4.51
 -16   8  13   26.93    0.76
 -16   8  12   95.07    2.18
 -16   8  11   80.38    1.91
 -16   8  10  297.25    5.01
 -16   8   9   17.89    0.68
 -16   8   8  596.93    9.15
 -16   8   7   17.81    0.67
 -16   8   6  499.45    7.92
 -16   8   5   69.10    1.52
 -16   8   4    1.25    0.28
 -16   8   3    2.75    0.31
 -16   8   2  192.29    3.47
 -16   8   1   55.86    1.30
  16   8   0   24.28    0.64
  16   8   1   73.24    1.51
  16   8   2  301.32    4.35
  16   8   3    1.17    0.34
  16   8   4   73.40    1.51
  16   8   5    4.19    0.36
  16   8   6  285.94    5.03
  16   8   7  104.59    2.08
  16   8   8    4.73    0.38
  16   8   9   45.93    0.99
  16   8  10    5.00    0.38
  16   8  11    4.38    0.40
  16   8  12   23.33    0.83
  16   8  13   36.78    0.95
  16   8  14   16.11    0.53
  16   8  15   14.14    0.54
  16   8  16  178.58    3.16
  16   8  17    9.34    0.46
  16   8  18   30.96    0.90
  16   8  19    0.88    0.38
  16   8  20   80.38    1.59
  16   8  21    0.63    0.31
  16   8  22  108.61    2.20
  16   8  23   13.41    0.49
  16   8  24   13.96    0.64
  16   8  25    0.80    0.93
 -16  10  26   10.63    1.15
 -16  10  25    2.14    0.57
 -16  10  24   53.57    1.92
 -16  10  23    2.52    0.46
 -16  10  22  110.13    2.56
 -16  10  21    5.96    0.52
 -16  10  20   12.80    0.69
 -16  10  19   20.88    0.95
 -16  10  18   43.32    1.45
 -16  10  17   39.96    1.48
 -16  10  16    0.12    0.46
 -16  10  15   -0.06    0.58
 -16  10  14  153.69    4.04
 -16  10  13  118.53    2.76
 -16  10  12    0.63    0.43
 -16  10  11  121.37    2.75
 -16  10  10   12.52    0.58
 -16  10   9  102.91    2.37
 -16  10   8    9.17    0.67
 -16  10   7  415.31    9.50
 -16  10   6   32.12    0.91
 -16  10   5   27.94    0.83
 -16  10   4   27.57    0.75
 -16  10   3   91.26    1.57
 -16  10   2   64.51    1.61
 -16  10   1   10.72    0.55
  16  10   0    3.55    0.38
  16  10   1    1.60    0.30
  16  10   2   23.16    0.71
  16  10   3   29.37    0.86
  16  10   4    8.22    0.50
  16  10   5   29.07    0.80
  16  10   6   79.44    1.64
  16  10   7   87.96    2.36
  16  10   8    1.34    0.32
  16  10   9    9.74    0.50
  16  10  10   53.68    1.20
  16  10  11    5.56    0.46
  16  10  12    1.79    0.37
  16  10  13   22.61    0.70
  16  10  14    7.99    0.44
  16  10  15    2.40    0.38
  16  10  16   28.08    0.78
  16  10  17    2.08    0.34
  16  10  18   10.73    0.49
  16  10  19   45.84    0.99
  16  10  20   15.43    0.58
  16  10  21   49.19    1.68
  16  10  22   -0.11    0.75
  16  10  23    4.62    1.06
 -16  12  21    1.35    1.19
 -16  12  20   37.21    2.40
 -16  12  19    1.91    0.54
 -16  12  18    1.25    0.63
 -16  12  17    9.55    0.74
 -16  12  16   41.96    1.51
 -16  12  15    4.32    0.53
 -16  12  14    8.54    0.61
 -16  12  13   96.60    2.84
 -16  12  12   16.56    1.41
 -16  12  11   11.33    0.61
 -16  12  10   23.72    0.95
 -16  12   9   11.89    0.67
 -16  12   8   10.07    0.63
 -16  12   7    0.33    0.40
 -16  12   6   27.03    0.97
 -16  12   5    6.60    0.45
 -16  12   4   17.77    0.79
 -16  12   3    5.97    0.95
 -16  12   2    3.41    0.43
 -16  12   1   46.56    1.19
  16  12   0   51.50    1.40
  16  12   1   46.08    0.99
  16  12   2   24.98    0.79
  16  12   3    4.53    0.39
  16  12   4   68.44    1.35
  16  12   5    0.37    0.38
  16  12   6    1.99    0.38
  16  12   7    4.68    0.41
  16  12   8  111.29    2.25
  16  12   9   20.49    0.64
  16  12  10   45.37    1.08
  16  12  11   13.91    0.72
  16  12  12    3.69    0.52
  16  12  13    4.53    0.42
  16  12  14    5.01    0.46
  16  12  15   76.21    1.71
  16  12  16    0.02    0.43
  16  12  17    7.19    0.65
  16  12  18    8.86    1.29
  16  12  19    1.96    1.18
  16  12  20    2.97    1.24
 -16  14  15    9.61    1.35
 -16  14  13   64.10    3.62
 -16  14  12   30.65    1.96
 -16  14  10   60.31    2.83
 -16  14   9    1.11    1.11
 -16  14   8    1.50    0.85
 -16  14   7    1.56    1.26
 -16  14   6  109.77    4.73
 -16  14   5    3.43    2.84
 -16  14   4    2.78    0.95
 -16  14   3    0.58    0.63
 -16  14   2   30.31    1.15
 -16  14   1   -0.11    1.11
  16  14   0    3.85    2.24
  16  14   1   -0.21    0.54
  16  14   2  206.62   11.18
  16  14   3   38.59    1.37
  16  14   4   16.50    0.87
  16  14   5    1.96    0.69
  16  14   6   13.36    1.15
  16  14   7    6.65    0.78
  16  14   8    4.22    1.05
  16  14   9    4.89    2.80
  16  14  10    2.58    0.69
  16  14  11    0.87    0.75
  16  14  12   19.73    1.37
  16  14  15    2.82    1.35
 -16  16   2   21.99    4.09
 -16  16   1   26.22    3.39
 -17   1  37    0.71    0.47
 -17   1  36   47.97    1.06
 -17   1  35   17.54    0.67
 -17   1  34    1.71    0.46
 -17   1  33   -0.34    0.35
 -17   1  32   26.52    0.79
 -17   1  31   86.60    1.73
 -17   1  30  139.45    2.28
 -17   1  29    0.57    0.33
 -17   1  28   24.30    0.72
 -17   1  27   13.82    0.62
 -17   1  26  154.43    2.68
 -17   1  25   13.10    0.47
 -17   1  24    1.53    0.31
 -17   1  23   13.25    0.52
 -17   1  22   92.07    1.64
 -17   1  21  394.62    5.32
 -17   1  20 1164.60   15.36
 -17   1  19   10.35    0.37
 -17   1  18  316.51    4.34
 -17   1  17   18.83    0.52
 -17   1  16  404.72    6.56
 -17   1  15  372.93    5.71
 -17   1  14  405.56    6.30
 -17   1  13   26.79    0.66
 -17   1  12    3.71    0.26
 -17   1  11  237.46    3.47
 -17   1  10    1.03    0.22
 -17   1   9    0.37    0.19
 -17   1   8    3.09    0.28
 -17   1   7    0.64    0.19
 -17   1   6   61.54    1.19
 -17   1   5  940.95   14.91
 -17   1   4  192.94    2.97
 -17   1   3   68.61    1.26
 -17   1   2   49.84    1.08
 -17   1   1  173.94    2.99
  17   1   0    0.29    0.21
  17   1   1   29.70    0.74
  17   1   2  129.40    2.34
  17   1   3   53.43    1.01
  17   1   4    6.43    0.35
  17   1   5  312.02    4.59
  17   1   6  131.05    2.42
  17   1   7 1242.84   16.60
  17   1   8  101.28    1.68
  17   1   9   55.67    1.15
  17   1  10    1.67    0.29
  17   1  11  145.93    2.51
  17   1  12  334.83    4.92
  17   1  13    7.97    0.38
  17   1  14    6.81    0.37
  17   1  15   52.95    1.14
  17   1  16   87.24    1.58
  17   1  17    0.67    0.30
  17   1  18   15.58    0.56
  17   1  19    1.19    0.38
  17   1  20  177.42    3.08
  17   1  21    8.10    0.60
  17   1  22  133.66    2.39
  17   1  23   22.70    0.72
  17   1  24  100.01    1.91
  17   1  25    8.79    0.52
  17   1  26    1.33    0.31
  17   1  27   25.96    0.75
 -17   3  39    8.86    1.44
 -17   3  38   -7.60   10.67
 -17   3  37   12.66    0.79
 -17   3  36   10.03    0.76
 -17   3  35   25.04    1.26
 -17   3  34    0.01    0.42
 -17   3  33    1.12    0.59
 -17   3  32   13.17    0.58
 -17   3  31  706.12   12.81
 -17   3  30    5.41    0.37
 -17   3  29   44.08    1.18
 -17   3  28   72.08    1.35
 -17   3  27   89.54    1.72
 -17   3  26   27.47    0.77
 -17   3  25    0.91    0.26
 -17   3  24   58.20    1.13
 -17   3  23   79.42    1.51
 -17   3  22  108.74    1.93
 -17   3  21   97.48    1.63
 -17   3  20   55.57    1.27
 -17   3  19    6.54    0.33
 -17   3  18  159.90    2.56
 -17   3  17    7.20    0.33
 -17   3  16   24.95    0.67
 -17   3  15    8.67    0.41
 -17   3  14   20.04    0.53
 -17   3  13  517.12    7.96
 -17   3  12   29.09    0.66
 -17   3  11    0.78    0.20
 -17   3  10   58.90    1.11
 -17   3   9 1176.50   16.85
 -17   3   8    0.60    0.18
 -17   3   7    3.08    0.22
 -17   3   6  166.33    2.76
 -17   3   5  859.30   11.52
 -17   3   4   14.32    0.44
 -17   3   3  353.74    5.06
 -17   3   2   53.20    1.00
 -17   3   1   45.51    0.94
  17   3   0   93.86    1.63
  17   3   1  391.71    6.33
  17   3   2   13.64    0.49
  17   3   3    3.21    0.25
  17   3   4    8.39    0.39
  17   3   5   74.29    1.36
  17   3   6   16.82    0.48
  17   3   7    6.37    0.37
  17   3   8   11.50    0.45
  17   3   9  464.66    6.35
  17   3  10   75.91    1.41
  17   3  11  369.87    5.07
  17   3  12    6.03    0.43
  17   3  13   38.27    0.88
  17   3  14    0.02    0.30
  17   3  15  235.76    4.07
  17   3  16   17.34    0.62
  17   3  17    2.43    0.32
  17   3  18    7.32    0.39
  17   3  19   58.65    1.15
  17   3  20  137.43    2.77
  17   3  21  179.32    3.04
  17   3  22    0.03    0.33
  17   3  23  131.11    2.38
  17   3  24   68.90    1.29
  17   3  25    6.35    0.40
  17   3  26    6.11    0.43
  17   3  27   45.66    2.37
 -17   5  38   -0.20    0.73
 -17   5  37   32.09    1.49
 -17   5  36   10.91    0.85
 -17   5  35    3.17    0.58
 -17   5  34    8.14    0.83
 -17   5  33    3.31    0.70
 -17   5  32    2.46    0.58
 -17   5  31    2.47    0.54
 -17   5  30   57.16    1.50
 -17   5  29   11.58    0.60
 -17   5  28    2.36    0.46
 -17   5  27   13.85    0.69
 -17   5  26   11.98    0.72
 -17   5  25   10.83    0.73
 -17   5  24   15.45    0.70
 -17   5  23   39.51    1.06
 -17   5  22   57.46    1.51
 -17   5  21  166.43    3.31
 -17   5  20  107.16    2.30
 -17   5  19  402.00    6.74
 -17   5  18    0.26    0.37
 -17   5  17  160.37    2.89
 -17   5  16  104.33    2.16
 -17   5  15    8.98    0.48
 -17   5  14   77.98    1.72
 -17   5  13    1.55    0.39
 -17   5  12  178.62    2.99
 -17   5  11   13.75    0.54
 -17   5  10  196.59    3.44
 -17   5   9   12.41    0.37
 -17   5   8    4.65    0.30
 -17   5   7   33.26    0.77
 -17   5   6  227.82    3.32
 -17   5   5  309.57    4.26
 -17   5   4  201.29    3.29
 -17   5   3  265.45    3.76
 -17   5   2   42.66    0.91
 -17   5   1  401.01    5.43
  17   5   0   10.42    0.38
  17   5   1   54.02    1.05
  17   5   2  241.27    3.41
  17   5   3  203.70    3.95
  17   5   4   42.48    0.96
  17   5   5  115.94    1.86
  17   5   6    6.85    0.33
  17   5   7  367.87    5.82
  17   5   8   25.34    0.74
  17   5   9  228.63    3.74
  17   5  10    0.05    0.26
  17   5  11  817.03   10.95
  17   5  12  150.26    2.42
  17   5  13   60.33    1.18
  17   5  14   37.32    0.91
  17   5  15  190.64    2.92
  17   5  16   30.92    0.77
  17   5  17   46.33    1.10
  17   5  18    6.21    0.44
  17   5  19    9.22    0.45
  17   5  20    1.53    0.34
  17   5  21   33.80    0.88
  17   5  22    1.36    0.41
  17   5  23    0.97    0.39
  17   5  24   23.10    0.76
  17   5  25   48.72    1.15
  17   5  26    5.16    1.03
 -17   7  33    3.37    0.63
 -17   7  32   -0.01    0.62
 -17   7  31    7.27    0.83
 -17   7  30   87.26    2.63
 -17   7  29   14.23    0.83
 -17   7  28    0.96    0.49
 -17   7  27   17.37    0.72
 -17   7  26  210.20    5.78
 -17   7  25   38.75    1.18
 -17   7  24    1.46    0.41
 -17   7  23   38.12    1.02
 -17   7  22   -0.15    0.38
 -17   7  21   46.65    1.34
 -17   7  20    1.35    0.44
 -17   7  19   47.50    1.45
 -17   7  18   -0.34    0.46
 -17   7  17  118.86    2.34
 -17   7  16   88.51    2.07
 -17   7  15  194.14    3.84
 -17   7  14    4.66    0.42
 -17   7  13  189.20    3.75
 -17   7  12   31.81    0.97
 -17   7  11   11.64    0.54
 -17   7  10  492.63    9.94
 -17   7   9  186.69    3.33
 -17   7   8  449.08    7.53
 -17   7   7   85.32    1.61
 -17   7   6    4.21    0.30
 -17   7   5  317.00    5.31
 -17   7   4  545.04    7.85
 -17   7   3    4.03    0.38
 -17   7   2  472.37    9.02
 -17   7   1    2.62    0.26
  17   7   0   71.59    1.39
  17   7   1   19.32    0.59
  17   7   2   61.84    1.23
  17   7   3  117.99    2.16
  17   7   4    0.36    0.33
  17   7   5   22.83    0.62
  17   7   6    1.29    0.26
  17   7   7  150.21    2.45
  17   7   8  444.26    6.68
  17   7   9   35.13    0.97
  17   7  10   26.73    0.75
  17   7  11  218.64    3.65
  17   7  12   41.43    1.03
  17   7  13   43.25    0.97
  17   7  14    0.67    0.35
  17   7  15   97.39    1.97
  17   7  16   31.84    0.83
  17   7  17   -0.01    0.31
  17   7  18   45.33    1.07
  17   7  19   53.64    1.27
  17   7  20    3.36    0.35
  17   7  21   21.80    0.82
  17   7  22   12.08    0.52
  17   7  23   85.64    1.62
  17   7  24  102.51    3.46
  17   7  25   24.52    1.91
 -17   9  28   -0.14    0.61
 -17   9  27   11.21    0.80
 -17   9  26    3.50    0.53
 -17   9  25   63.84    1.71
 -17   9  24    1.12    0.62
 -17   9  23   45.92    1.18
 -17   9  22   17.48    0.80
 -17   9  21    2.44    0.49
 -17   9  20    6.19    0.57
 -17   9  19    1.73    0.53
 -17   9  18    0.39    0.46
 -17   9  17    1.71    0.45
 -17   9  16   63.44    1.66
 -17   9  15   14.65    0.69
 -17   9  14   20.29    1.03
 -17   9  13   82.20    2.48
 -17   9  12    1.04    0.43
 -17   9  11   17.11    0.71
 -17   9  10    6.93    0.47
 -17   9   9  156.71    3.63
 -17   9   8   26.64    0.79
 -17   9   7  141.69    2.85
 -17   9   6    4.24    0.38
 -17   9   5  530.94    9.26
 -17   9   4    1.51    0.34
 -17   9   3   10.51    0.47
 -17   9   2    1.07    0.31
 -17   9   1   20.51    0.67
  17   9   0   22.33    0.58
  17   9   1    4.94    0.42
  17   9   2  101.50    1.65
  17   9   3    6.33    0.45
  17   9   4  109.60    1.99
  17   9   5    1.71    0.31
  17   9   6   49.96    1.17
  17   9   7   17.61    0.60
  17   9   8    8.52    0.42
  17   9   9    9.43    0.45
  17   9  10    1.46    0.37
  17   9  11   41.49    1.02
  17   9  12   40.79    0.96
  17   9  13  147.86    2.52
  17   9  14   28.46    1.04
  17   9  15   57.75    1.35
  17   9  16   27.86    1.23
  17   9  17   55.62    1.23
  17   9  18    5.11    0.44
  17   9  19   53.55    1.30
  17   9  20    1.72    0.36
  17   9  21   22.89    0.83
  17   9  22   10.24    1.17
  17   9  23   45.77    3.06
 -17  11  22    1.43    1.07
 -17  11  21   85.39    2.88
 -17  11  20    5.91    0.65
 -17  11  19   76.15    2.12
 -17  11  18    2.26    0.58
 -17  11  17    0.95    0.55
 -17  11  16   23.86    0.91
 -17  11  15   52.31    1.44
 -17  11  14   55.05    1.58
 -17  11  13    8.59    0.54
 -17  11  12   10.77    0.67
 -17  11  11    4.33    0.46
 -17  11  10   35.21    1.19
 -17  11   9   -1.44    1.39
 -17  11   8   12.48    0.89
 -17  11   7    5.85    0.48
 -17  11   6   43.38    1.30
 -17  11   5    0.41    0.44
 -17  11   4   10.48    0.61
 -17  11   3    8.98    0.59
 -17  11   2    7.11    0.41
 -17  11   1  271.89    5.28
  17  11   0   19.90    0.54
  17  11   1    0.41    0.26
  17  11   2   14.14    0.57
  17  11   3   26.58    0.77
  17  11   4   22.02    0.65
  17  11   5   10.74    0.52
  17  11   6   23.81    0.80
  17  11   7  111.19    2.12
  17  11   8    3.22    0.58
  17  11   9   46.06    1.09
  17  11  10   12.99    0.63
  17  11  11   94.75    1.88
  17  11  12    0.22    0.40
  17  11  13   53.43    1.36
  17  11  14   13.27    0.63
  17  11  15    3.67    0.54
  17  11  16    0.21    0.42
  17  11  17    2.94    0.88
  17  11  18    2.75    0.89
  17  11  19   -0.16    0.65
  17  11  20    0.57    1.16
 -17  13  16   -0.69    2.42
 -17  13  15   74.29    3.55
 -17  13  14    3.22    2.49
 -17  13  13    3.53    1.21
 -17  13  12    4.07    2.05
 -17  13  11    2.56    1.10
 -17  13  10    0.88    0.49
 -17  13   9   84.64    2.91
 -17  13   8    7.82    0.61
 -17  13   7   11.03    0.62
 -17  13   6    6.64    0.60
 -17  13   5   40.00    1.35
 -17  13   4   26.24    0.86
 -17  13   3    0.22    0.38
 -17  13   2   15.64    0.67
 -17  13   1   20.52    0.79
  17  13   0   13.88    0.54
  17  13   1   13.62    0.85
  17  13   2   10.76    0.58
  17  13   3   13.31    0.56
  17  13   4   -0.12    0.32
  17  13   5    0.79    0.43
  17  13   6   25.72    0.88
  17  13   7    7.20    0.54
  17  13   8   24.83    1.00
  17  13   9    9.79    0.71
  17  13  10    0.60    0.42
  17  13  11   22.36    1.44
  17  13  12   26.46    1.04
  17  13  13   -0.08    0.65
  17  13  14    1.61    0.68
  17  13  15   41.61    4.15
  17  13  16    0.21    0.79
 -17  15   6    6.15    3.31
 -17  15   5   54.58    2.74
 -17  15   4    0.10    1.15
 -17  15   2   28.87    1.98
 -17  15   1   42.05    4.52
  17  15   0    0.10    1.61
  17  15   1   29.39    3.58
  17  15   3   22.41    3.54
  17  15   6    3.41    1.25
  17  15   7    0.83    1.15
 -18   0  37   -0.28    0.82
 -18   0  36   29.17    2.12
 -18   0  35   -0.92    0.62
 -18   0  34   16.44    1.23
 -18   0  33    0.17    0.47
 -18   0  32    0.41    0.56
 -18   0  31   -0.29    0.50
 -18   0  30    8.54    0.73
 -18   0  29    0.72    0.46
 -18   0  28   63.55    2.68
 -18   0  27   -0.04    0.54
 -18   0  26  283.03    5.75
 -18   0  25   -0.23    0.41
 -18   0  24    1.43    0.43
 -18   0  23   -0.10    0.35
 -18   0  22  275.30    5.63
 -18   0  21   -0.35    0.42
 -18   0  20   42.53    1.31
 -18   0  19    0.22    0.26
 -18   0  18  367.16    7.28
 -18   0  17   -0.30    0.33
 -18   0  16  431.86    8.25
 -18   0  15    0.03    0.36
 -18   0  14  207.26    4.26
 -18   0  13    0.05    0.30
 -18   0  12    7.65    0.40
 -18   0  11    0.37    0.30
 -18   0  10  366.44    6.99
 -18   0   9    0.73    0.38
 -18   0   8   77.06    1.86
 -18   0   7    0.23    0.28
 -18   0   6   50.36    1.38
 -18   0   5   -0.66    0.30
 -18   0   4   97.45    3.15
 -18   0   3    0.10    0.37
 -18   0   2    3.78    0.38
 -18   0   1    0.46    0.44
  18   0   0 1203.85   20.88
  18   0   1    0.30    0.34
  18   0   2  114.84    2.96
  18   0   3    0.07    0.30
  18   0   4  488.51   11.19
  18   0   5   -1.05    0.40
  18   0   6  974.52   17.45
  18   0   7   -0.25    0.49
  18   0   8  611.99   12.95
  18   0   9   -0.42    0.42
  18   0  10  627.15   11.85
  18   0  11   -0.17    0.50
  18   0  12   16.54    0.71
  18   0  13    0.52    0.36
  18   0  14  120.37    2.87
  18   0  15    0.10    0.40
  18   0  16  498.44    9.46
  18   0  17    0.13    0.50
  18   0  18   43.97    1.57
  18   0  19   -0.10    0.34
  18   0  20    4.62    0.60
  18   0  21    0.87    0.42
  18   0  22   96.29    2.44
  18   0  23    0.41    0.53
  18   0  24   65.32    2.80
  18   0  25   -0.18    0.67
  18   0  26   34.27    1.65
 -18   2  38   26.78    1.13
 -18   2  37   12.10    0.75
 -18   2  36   79.63    2.60
 -18   2  35   19.24    0.82
 -18   2  34   23.36    0.79
 -18   2  33   40.02    1.11
 -18   2  32   48.84    1.17
 -18   2  31    4.70    0.41
 -18   2  30   79.58    1.64
 -18   2  29    0.62    0.32
 -18   2  28   55.50    1.12
 -18   2  27  298.52    5.79
 -18   2  26  111.92    2.24
 -18   2  25    5.33    0.39
 -18   2  24   10.91    0.47
 -18   2  23  226.76    3.50
 -18   2  22   67.40    1.30
 -18   2  21    0.32    0.23
 -18   2  20   40.87    0.99
 -18   2  19   12.03    0.42
 -18   2  18  230.39    3.61
 -18   2  17  840.91   11.35
 -18   2  16   15.05    0.46
 -18   2  15  916.94   11.75
 -18   2  14   35.48    0.79
 -18   2  13  250.83    3.57
 -18   2  12  525.37    8.53
 -18   2  11  229.25    3.81
 -18   2  10  973.17   13.29
 -18   2   9   23.58    0.65
 -18   2   8   30.86    0.74
 -18   2   7   10.32    0.39
 -18   2   6  262.95    3.61
 -18   2   5   11.50    0.44
 -18   2   4   26.11    0.81
 -18   2   3  428.42    6.03
 -18   2   2  107.16    1.87
 -18   2   1  663.30    8.37
  18   2   0   26.73    0.58
  18   2   1  163.09    3.14
  18   2   2   21.98    0.62
  18   2   3   33.71    0.75
  18   2   4  121.99    1.96
  18   2   5  220.03    3.73
  18   2   6   55.13    1.10
  18   2   7    2.00    0.39
  18   2   8    2.42    0.29
  18   2   9   10.75    0.43
  18   2  10    3.62    0.34
  18   2  11    8.10    0.40
  18   2  12   20.91    0.83
  18   2  13   19.49    0.56
  18   2  14  245.39    3.94
  18   2  15   11.79    0.60
  18   2  16  510.71    7.77
  18   2  17   68.91    1.51
  18   2  18    3.96    0.46
  18   2  19   56.77    1.25
  18   2  20    4.14    0.38
  18   2  21   97.92    2.15
  18   2  22   42.01    1.01
  18   2  23   45.00    1.12
  18   2  24   30.93    1.04
  18   2  25    5.70    0.36
  18   2  26   84.20    2.88
 -18   4  39   34.72    1.69
 -18   4  38   24.68    1.02
 -18   4  37   13.00    0.94
 -18   4  36   52.36    1.76
 -18   4  35   16.87    0.91
 -18   4  34    0.05    0.44
 -18   4  33    0.31    0.44
 -18   4  32   11.05    0.74
 -18   4  31    6.82    0.58
 -18   4  30    1.99    0.54
 -18   4  29    9.45    0.58
 -18   4  28   26.10    0.89
 -18   4  27    1.48    0.46
 -18   4  26   71.60    1.96
 -18   4  25    0.89    0.40
 -18   4  24   50.94    1.47
 -18   4  23   52.78    1.55
 -18   4  22    3.05    0.39
 -18   4  21   30.29    0.88
 -18   4  20   54.64    1.50
 -18   4  19   35.10    1.04
 -18   4  18   52.72    1.34
 -18   4  17   24.09    0.56
 -18   4  16   21.64    0.53
 -18   4  15   57.00    1.07
 -18   4  14   23.77    0.71
 -18   4  13  321.03    5.63
 -18   4  12    5.68    0.34
 -18   4  11  603.19    7.70
 -18   4  10  710.97   11.69
 -18   4   9    3.33    0.24
 -18   4   8   10.75    0.42
 -18   4   7   18.03    0.52
 -18   4   6  379.22    5.51
 -18   4   5   12.53    0.42
 -18   4   4   78.95    1.54
 -18   4   3  111.36    2.05
 -18   4   2    1.12    0.25
 -18   4   1  239.58    3.76
  18   4   0   62.59    1.55
  18   4   1   10.23    0.37
  18   4   2   43.08    1.01
  18   4   3   16.37    0.50
  18   4   4    0.62    0.31
  18   4   5   53.88    1.03
  18   4   6   30.81    0.72
  18   4   7    1.02    0.29
  18   4   8   56.96    1.22
  18   4   9   83.32    2.04
  18   4  10   65.05    1.22
  18   4  11   52.57    1.11
  18   4  12  430.72    7.08
  18   4  13   17.96    0.64
  18   4  14    0.02    0.31
  18   4  15   74.58    1.59
  18   4  16  113.11    2.04
  18   4  17  105.11    1.88
  18   4  18    3.63    0.34
  18   4  19   20.99    0.60
  18   4  20   90.53    1.63
  18   4  21    1.39    0.33
  18   4  22   10.97    0.53
  18   4  23    6.04    0.38
  18   4  24   51.14    1.03
  18   4  25   45.39    1.27
 -18   6  35    1.91    0.74
 -18   6  34    7.00    0.67
 -18   6  33   17.49    1.08
 -18   6  32    8.75    0.87
 -18   6  31   -0.14    0.50
 -18   6  30    1.76    0.46
 -18   6  29   11.90    0.71
 -18   6  28    5.55    0.63
 -18   6  27   43.00    1.14
 -18   6  26  327.53    6.25
 -18   6  25   40.61    1.26
 -18   6  24  114.43    2.40
 -18   6  23    0.18    0.43
 -18   6  22  115.80    2.38
 -18   6  21    0.27    0.37
 -18   6  20  108.81    2.52
 -18   6  19   49.48    1.43
 -18   6  18   45.08    1.30
 -18   6  17   68.21    1.80
 -18   6  16   27.50    0.86
 -18   6  15    2.68    0.53
 -18   6  14  111.48    2.51
 -18   6  13  162.43    3.26
 -18   6  12  517.83    9.26
 -18   6  11  113.59    1.79
 -18   6  10    1.61    0.24
 -18   6   9   72.96    1.47
 -18   6   8    6.18    0.38
 -18   6   7  230.70    3.68
 -18   6   6  466.86    7.27
 -18   6   5   61.99    1.39
 -18   6   4   22.93    0.63
 -18   6   3  341.17    4.74
 -18   6   2  736.94   10.57
 -18   6   1    6.42    0.36
  18   6   0  382.46    6.24
  18   6   1   50.45    1.07
  18   6   2    5.34    0.31
  18   6   3    0.27    0.26
  18   6   4    9.96    0.49
  18   6   5   72.52    1.46
  18   6   6   20.82    0.67
  18   6   7   54.47    1.19
  18   6   8   56.78    1.22
  18   6   9  166.20    3.01
  18   6  10   28.75    0.79
  18   6  11   47.27    1.19
  18   6  12  124.21    2.29
  18   6  13   15.36    0.58
  18   6  14   22.65    0.60
  18   6  15    4.78    0.38
  18   6  16    3.59    0.40
  18   6  17   28.44    0.72
  18   6  18   99.79    1.86
  18   6  19   32.98    0.85
  18   6  20   42.32    1.04
  18   6  21    0.10    0.34
  18   6  22   20.61    0.61
  18   6  23   11.93    0.43
  18   6  24    9.97    1.55
 -18   8  30    4.90    0.85
 -18   8  29    1.80    0.54
 -18   8  28   12.07    1.11
 -18   8  27    1.19    0.51
 -18   8  26    1.96    0.52
 -18   8  25   14.99    0.91
 -18   8  24   24.32    0.86
 -18   8  23   42.12    1.20
 -18   8  22   46.50    1.59
 -18   8  21   10.15    0.66
 -18   8  20   57.11    1.40
 -18   8  19   49.68    1.30
 -18   8  18    7.16    0.50
 -18   8  17   89.27    2.26
 -18   8  16   43.20    1.26
 -18   8  15   53.66    1.72
 -18   8  14   79.82    1.76
 -18   8  13   49.74    1.10
 -18   8  12   11.52    0.52
 -18   8  11  310.38    5.84
 -18   8  10   76.63    2.09
 -18   8   9  104.70    2.16
 -18   8   8   12.89    0.49
 -18   8   7    1.30    0.24
 -18   8   6   53.57    1.11
 -18   8   5   64.89    1.31
 -18   8   4    3.47    0.38
 -18   8   3   -0.18    0.30
 -18   8   2  102.45    2.14
 -18   8   1   57.32    1.43
  18   8   0  108.05    2.28
  18   8   1   17.00    0.52
  18   8   2   54.76    1.21
  18   8   3    1.90    0.35
  18   8   4   -0.07    0.29
  18   8   5   45.03    1.23
  18   8   6    0.03    0.34
  18   8   7   22.55    0.64
  18   8   8    1.43    0.37
  18   8   9   35.89    0.89
  18   8  10    0.37    0.34
  18   8  11   72.36    1.45
  18   8  12   74.96    1.47
  18   8  13    2.90    0.36
  18   8  14   23.99    0.72
  18   8  15  179.05    3.01
  18   8  16  305.17    4.60
  18   8  17   11.63    0.61
  18   8  18   12.42    0.52
  18   8  19    1.22    0.38
  18   8  20  133.74    2.34
  18   8  21    0.22    0.45
  18   8  22   23.56    2.16
  18   8  23   15.67    1.72
 -18  10  24   -0.23    0.46
 -18  10  23   62.78    1.84
 -18  10  22  118.40    3.49
 -18  10  21   37.36    1.20
 -18  10  20    1.23    0.51
 -18  10  19   12.08    0.73
 -18  10  18   28.51    1.06
 -18  10  17    1.57    0.51
 -18  10  16   19.36    0.87
 -18  10  15    0.55    0.40
 -18  10  14  114.29    2.88
 -18  10  13   25.03    0.94
 -18  10  12   49.94    1.34
 -18  10  11   50.64    1.43
 -18  10  10   48.94    1.38
 -18  10   9   52.09    1.34
 -18  10   8   43.94    2.08
 -18  10   7  153.57    2.76
 -18  10   6   27.21    0.70
 -18  10   5   49.48    1.18
 -18  10   4    7.60    0.60
 -18  10   3    3.06    0.37
 -18  10   2    3.81    0.34
 -18  10   1  141.58    2.80
  18  10   0   65.70    1.62
  18  10   1    3.54    0.41
  18  10   2   60.38    1.20
  18  10   3    3.41    0.35
  18  10   4   59.32    1.23
  18  10   5   23.33    0.75
  18  10   6  139.49    2.32
  18  10   7   -0.01    0.38
  18  10   8    0.73    0.34
  18  10   9    2.04    0.34
  18  10  10   56.31    1.27
  18  10  11   47.02    1.17
  18  10  12   17.11    0.71
  18  10  13   12.12    0.55
  18  10  14    8.63    0.53
  18  10  15   39.05    1.07
  18  10  16   31.31    0.80
  18  10  17    6.88    0.61
  18  10  18    1.37    0.43
  18  10  19    0.38    0.36
  18  10  20   74.15    6.90
 -18  12  18   17.01    1.59
 -18  12  17    0.98    1.04
 -18  12  16   34.22    2.05
 -18  12  15    2.50    0.49
 -18  12  14   15.55    0.67
 -18  12  13   13.35    0.72
 -18  12  12   15.79    0.71
 -18  12  11    0.50    0.47
 -18  12  10   -0.20    0.35
 -18  12   9   73.33    1.86
 -18  12   8   16.52    0.74
 -18  12   7    1.10    0.52
 -18  12   6    0.83    0.46
 -18  12   5    0.45    0.31
 -18  12   4    0.10    0.46
 -18  12   3    9.73    0.51
 -18  12   2   24.17    0.77
 -18  12   1    2.85    0.45
  18  12   0   61.67    1.49
  18  12   1    0.59    0.41
  18  12   2    1.57    0.54
  18  12   3   13.79    0.55
  18  12   4  237.15    4.15
  18  12   5    4.79    0.50
  18  12   6   63.17    1.71
  18  12   7    0.08    0.30
  18  12   8   34.67    1.09
  18  12   9   11.47    0.61
  18  12  10   20.74    0.79
  18  12  11   12.90    0.75
  18  12  12    0.99    0.54
  18  12  13    1.28    0.53
  18  12  14   12.18    0.72
  18  12  15   20.72    1.10
 -18  14   9    0.21    0.96
 -18  14   8    1.93    1.18
 -18  14   7   28.17    3.65
 -18  14   5    4.61    1.34
 -18  14   4   11.49    3.17
 -18  14   3    4.88    1.00
 -18  14   2  143.24    4.86
 -18  14   1    0.97    1.36
  18  14   0    1.40    1.65
  18  14   2    0.93    0.67
  18  14   3    3.42    1.61
  18  14   4   28.78    1.69
  18  14   5   -0.38    0.92
  18  14   6   -0.62    0.63
  18  14   7    0.44    1.91
  18  14   8   13.17    1.53
  18  14   9   18.69    1.45
 -19   1  37    0.99    8.98
 -19   1  36   45.81    1.55
 -19   1  35   -0.02    0.97
 -19   1  34    5.10    0.54
 -19   1  33   21.24    0.80
 -19   1  32   33.64    0.95
 -19   1  31   63.56    1.29
 -19   1  30  202.39    3.21
 -19   1  29    3.63    0.47
 -19   1  28    0.73    0.33
 -19   1  27  118.68    1.97
 -19   1  26   24.79    0.72
 -19   1  25    1.12    0.34
 -19   1  24    0.18    0.28
 -19   1  23   20.45    0.58
 -19   1  22    4.66    0.30
 -19   1  21   54.93    1.09
 -19   1  20  200.19    3.13
 -19   1  19   48.90    0.91
 -19   1  18  271.69    4.11
 -19   1  17    3.74    0.31
 -19   1  16  110.60    2.14
 -19   1  15   24.40    0.60
 -19   1  14  220.73    3.45
 -19   1  13  225.75    3.41
 -19   1  12  100.78    1.99
 -19   1  11  135.98    2.79
 -19   1  10    2.62    0.24
 -19   1   9    0.93    0.24
 -19   1   8  732.59    9.82
 -19   1   7    6.68    0.32
 -19   1   6    2.80    0.34
 -19   1   5  295.90    4.45
 -19   1   4   52.18    1.03
 -19   1   3   68.60    1.37
 -19   1   2   19.71    0.57
 -19   1   1  699.50    9.04
  19   1   0   38.59    0.87
  19   1   1   10.39    0.34
  19   1   2 1087.08   15.72
  19   1   3  285.87    3.98
  19   1   4   48.21    0.98
  19   1   5    6.88    0.38
  19   1   6   38.95    0.83
  19   1   7    2.10    0.29
  19   1   8  288.81    4.40
  19   1   9  124.88    1.94
  19   1  10   54.31    1.22
  19   1  11  266.66    3.86
  19   1  12    3.57    0.34
  19   1  13    9.35    0.55
  19   1  14   48.07    1.02
  19   1  15  182.73    2.83
  19   1  16  116.88    1.88
  19   1  17    1.54    0.37
  19   1  18    5.01    0.36
  19   1  19    1.51    0.35
  19   1  20   22.17    0.75
  19   1  21   26.99    0.79
  19   1  22    4.03    0.45
  19   1  23    2.55    0.40
  19   1  24   40.91    1.16
 -19   3  38    0.53    1.38
 -19   3  37   34.83    2.12
 -19   3  36    5.27    0.90
 -19   3  35  149.91    6.02
 -19   3  34   11.08    0.78
 -19   3  33   -0.15    0.54
 -19   3  32    1.11    0.53
 -19   3  31  246.39    5.01
 -19   3  30   65.65    1.47
 -19   3  29   18.28    0.65
 -19   3  28   82.32    1.68
 -19   3  27  202.37    3.49
 -19   3  26    1.69    0.27
 -19   3  25  164.37    2.71
 -19   3  24    4.58    0.39
 -19   3  23   12.89    0.45
 -19   3  22    1.77    0.31
 -19   3  21   19.38    0.60
 -19   3  20   52.22    1.08
 -19   3  19   31.90    0.80
 -19   3  18  103.67    1.84
 -19   3  17  244.14    4.12
 -19   3  16  182.95    2.77
 -19   3  15    6.62    0.30
 -19   3  14  179.31    2.66
 -19   3  13  104.02    1.75
 -19   3  12    9.42    0.38
 -19   3  11    0.71    0.22
 -19   3  10   28.70    0.85
 -19   3   9  772.06   11.23
 -19   3   8   40.29    0.78
 -19   3   7  211.18    3.23
 -19   3   6   22.30    0.72
 -19   3   5  653.79    8.98
 -19   3   4    4.70    0.30
 -19   3   3  347.13    5.42
 -19   3   2   56.71    1.00
 -19   3   1   32.49    0.74
  19   3   0  325.91    4.53
  19   3   1  462.64    6.51
  19   3   2    3.78    0.28
  19   3   3  360.86    4.94
  19   3   4   64.27    1.20
  19   3   5   51.65    0.99
  19   3   6   -0.10    0.26
  19   3   7    8.97    0.44
  19   3   8    0.81    0.27
  19   3   9  105.97    1.86
  19   3  10  155.93    2.40
  19   3  11   23.48    0.63
  19   3  12  202.31    3.23
  19   3  13   54.61    1.12
  19   3  14    2.48    0.30
  19   3  15   48.33    0.99
  19   3  16    8.06    0.41
  19   3  17   46.91    1.42
  19   3  18    1.34    0.34
  19   3  19   82.95    1.56
  19   3  20    9.90    0.46
  19   3  21   40.16    0.95
  19   3  22   47.98    1.20
  19   3  23    1.77    0.37
  19   3  24    3.37    0.42
 -19   5  37    0.76    1.03
 -19   5  36   40.75    1.92
 -19   5  35   28.00    2.28
 -19   5  34   10.53    0.85
 -19   5  33    3.21    0.81
 -19   5  32   14.78    0.91
 -19   5  31   42.61    1.27
 -19   5  30   37.13    1.53
 -19   5  29    1.28    0.50
 -19   5  28    3.02    0.49
 -19   5  27   41.86    1.29
 -19   5  26   11.38    0.79
 -19   5  25   13.79    0.79
 -19   5  24   38.35    1.08
 -19   5  23  259.65    5.79
 -19   5  22    7.87    0.52
 -19   5  21   68.85    1.60
 -19   5  20  226.47    4.41
 -19   5  19   77.14    1.74
 -19   5  18   30.34    0.83
 -19   5  17   51.43    1.16
 -19   5  16    7.09    0.58
 -19   5  15  567.81    8.98
 -19   5  14   10.03    0.52
 -19   5  13  529.83    8.19
 -19   5  12  348.99    5.43
 -19   5  11  264.29    4.34
 -19   5  10    6.99    0.35
 -19   5   9   63.69    1.43
 -19   5   8  387.19    6.04
 -19   5   7   20.23    0.79
 -19   5   6   29.02    0.64
 -19   5   5  320.72    4.52
 -19   5   4   39.37    0.83
 -19   5   3    0.00    0.26
 -19   5   2   23.07    0.74
 -19   5   1    1.51    0.34
  19   5   0   63.51    1.28
  19   5   1   26.44    0.76
  19   5   2  179.05    2.70
  19   5   3    2.17    0.35
  19   5   4   44.22    0.90
  19   5   5   49.17    1.16
  19   5   6    4.64    0.34
  19   5   7   37.67    0.83
  19   5   8   86.14    1.58
  19   5   9   10.57    0.45
  19   5  10   40.56    1.22
  19   5  11  119.24    2.16
  19   5  12   30.29    0.92
  19   5  13    4.67    0.42
  19   5  14   21.08    0.67
  19   5  15   10.70    0.48
  19   5  16   31.59    0.94
  19   5  17    0.78    0.30
  19   5  18  137.78    2.32
  19   5  19   55.13    1.15
  19   5  20   38.45    1.03
  19   5  21   66.88    1.54
  19   5  22    1.15    0.30
  19   5  23   15.94    0.68
 -19   7  32    0.75    0.81
 -19   7  31   61.91    2.19
 -19   7  30   45.20    2.03
 -19   7  29   15.86    0.89
 -19   7  28   -0.36    0.51
 -19   7  27   53.74    1.48
 -19   7  26   46.34    1.46
 -19   7  25   23.51    0.83
 -19   7  24    5.43    0.54
 -19   7  23   98.38    2.57
 -19   7  22   13.21    0.60
 -19   7  21  107.33    2.57
 -19   7  20   66.47    1.76
 -19   7  19  181.70    3.31
 -19   7  18   62.37    1.97
 -19   7  17  100.05    2.02
 -19   7  16   17.74    1.01
 -19   7  15  252.24    4.30
 -19   7  14   10.35    0.51
 -19   7  13    5.02    0.41
 -19   7  12   26.04    0.87
 -19   7  11    0.56    0.33
 -19   7  10   38.45    0.98
 -19   7   9   44.03    0.84
 -19   7   8   52.05    1.03
 -19   7   7    0.18    0.30
 -19   7   6  101.59    1.97
 -19   7   5   48.92    1.27
 -19   7   4  468.33    7.27
 -19   7   3   15.45    0.51
 -19   7   2  326.93    4.82
 -19   7   1   25.80    0.65
  19   7   0    0.56    0.31
  19   7   1   39.60    0.89
  19   7   2   41.05    0.98
  19   7   3   13.52    0.49
  19   7   4   71.62    1.69
  19   7   5    3.45    0.39
  19   7   6  105.64    1.98
  19   7   7   21.49    0.64
  19   7   8   40.58    0.89
  19   7   9    6.87    0.50
  19   7  10    3.61    0.38
  19   7  11  203.25    3.68
  19   7  12   62.99    1.21
  19   7  13   27.25    0.78
  19   7  14   87.88    2.04
  19   7  15    1.84    0.34
  19   7  16   17.51    0.61
  19   7  17    0.46    0.34
  19   7  18   18.25    0.72
  19   7  19    5.18    0.40
  19   7  20   16.00    0.65
  19   7  21    3.76    0.42
  19   7  22    3.37    1.67
 -19   9  26   -0.26    0.53
 -19   9  25    8.01    0.71
 -19   9  24   23.18    0.87
 -19   9  23    1.03    0.54
 -19   9  22    5.31    0.54
 -19   9  21   55.05    1.43
 -19   9  20    0.13    0.45
 -19   9  19    6.68    0.63
 -19   9  18   10.61    0.66
 -19   9  17    3.45    0.46
 -19   9  16    7.83    0.59
 -19   9  15  169.18    3.25
 -19   9  14   83.11    2.03
 -19   9  13   51.63    1.38
 -19   9  12    0.48    0.44
 -19   9  11   18.50    0.72
 -19   9  10   58.06    1.47
 -19   9   9  139.53    4.15
 -19   9   8  244.14    4.22
 -19   9   7   94.26    1.77
 -19   9   6    0.54    0.29
 -19   9   5    2.08    0.28
 -19   9   4    0.06    0.25
 -19   9   3   15.23    0.54
 -19   9   2    1.37    0.41
 -19   9   1   35.04    1.11
  19   9   0   -0.14    0.34
  19   9   1  268.99    5.22
  19   9   2   36.29    0.87
  19   9   3    3.74    0.42
  19   9   4   69.64    1.67
  19   9   5    0.65    0.32
  19   9   6    1.06    0.31
  19   9   7   20.41    0.73
  19   9   8   19.25    0.69
  19   9   9  121.30    2.12
  19   9  10    7.12    0.42
  19   9  11    7.27    0.41
  19   9  12   27.36    0.71
  19   9  13   36.88    1.01
  19   9  14    5.34    0.46
  19   9  15   15.43    0.56
  19   9  16   12.47    0.58
  19   9  17   83.94    2.11
  19   9  18    5.17    0.60
  19   9  19   73.20    1.81
  19   9  20   38.31    2.65
  19   9  21   -4.02    6.48
 -19  11  19   30.33    2.07
 -19  11  18   36.31    1.28
 -19  11  17   10.05    0.63
 -19  11  16   -0.01    0.48
 -19  11  15    0.74    0.42
 -19  11  14   56.12    1.89
 -19  11  13   39.96    1.27
 -19  11  12    9.50    0.61
 -19  11  11    2.53    0.69
 -19  11  10   89.82    2.13
 -19  11   9   15.43    0.93
 -19  11   8   28.09    0.96
 -19  11   7  111.25    2.68
 -19  11   6   13.74    0.67
 -19  11   5   13.48    0.58
 -19  11   4    1.03    0.44
 -19  11   3  109.22    2.09
 -19  11   2   77.01    2.15
 -19  11   1  134.75    3.22
  19  11   0    1.43    0.38
  19  11   1   55.65    1.10
  19  11   2    9.30    0.46
  19  11   3  210.68    3.64
  19  11   4    7.08    0.54
  19  11   5    0.23    0.54
  19  11   6   57.95    1.32
  19  11   7   99.00    2.06
  19  11   8    0.26    0.31
  19  11   9    0.98    0.48
  19  11  10    0.48    0.32
  19  11  11   33.79    1.22
  19  11  12    0.15    0.52
  19  11  13    0.52    0.64
  19  11  14   27.02    1.60
  19  11  15   25.53    1.30
  19  11  16   12.41    1.19
 -19  13  11    6.07    1.37
 -19  13  10   19.02    1.56
 -19  13   8   54.16    2.60
 -19  13   7    2.25    1.39
 -19  13   6    0.09    1.15
 -19  13   5   12.62    1.14
 -19  13   4   87.44    3.64
 -19  13   3    5.06    1.30
 -19  13   2    1.56    1.21
 -19  13   1   33.92    1.63
  19  13   0    6.74    2.15
  19  13   1    2.19    0.91
  19  13   2   25.41    0.99
  19  13   3   19.47    1.43
  19  13   4   14.95    0.93
  19  13   5   14.20    1.18
  19  13   6   12.46    0.83
  19  13   7   18.46    0.98
  19  13   8   22.70    1.19
  19  13   9    1.11    0.67
  19  13  10   12.57    1.21
  19  13  12    7.67    1.38
  19  13  13    4.23    0.73
 -20   0  35    0.06    1.16
 -20   0  34   36.27    2.54
 -20   0  33   -0.08    0.55
 -20   0  32   15.72    0.85
 -20   0  31    0.06    0.68
 -20   0  30   46.24    1.86
 -20   0  29   -0.38    0.55
 -20   0  28    0.97    0.54
 -20   0  27   -0.80    0.45
 -20   0  26  213.43    4.35
 -20   0  25   -0.01    0.46
 -20   0  24    0.63    0.36
 -20   0  23    0.67    0.37
 -20   0  22  198.85    4.73
 -20   0  21    0.54    0.39
 -20   0  20   46.28    1.39
 -20   0  19   -0.19    0.32
 -20   0  18   96.08    2.42
 -20   0  17    0.99    0.36
 -20   0  16  644.47   12.04
 -20   0  15   -0.22    0.39
 -20   0  14  263.54    5.40
 -20   0  13    0.23    0.33
 -20   0  12  149.36    4.37
 -20   0  11    0.42    0.36
 -20   0  10  257.66    5.10
 -20   0   9   -0.73    0.40
 -20   0   8   17.41    0.93
 -20   0   7    0.42    0.32
 -20   0   6  238.13    4.91
 -20   0   5    0.74    0.37
 -20   0   4  168.61    4.30
 -20   0   3   -0.01    0.32
 -20   0   2   87.87    2.40
 -20   0   1    0.67    0.44
  20   0   0  996.85   18.03
  20   0   1    0.06    0.39
  20   0   2  394.17    7.43
  20   0   3   -0.43    0.32
  20   0   4  292.16    5.83
  20   0   5    0.30    0.39
  20   0   6 1189.13   20.60
  20   0   7    0.09    0.33
  20   0   8   18.19    0.75
  20   0   9    0.30    0.43
  20   0  10   18.30    0.71
  20   0  11    0.09    0.38
  20   0  12   17.73    0.84
  20   0  13   -0.19    0.34
  20   0  14   20.17    0.93
  20   0  15    0.45    0.39
  20   0  16  183.77    4.05
  20   0  17    0.05    0.33
  20   0  18   17.96    0.77
  20   0  19   -0.49    0.50
  20   0  20   10.63    0.65
  20   0  21   -0.06    0.39
  20   0  22   63.14    1.70
  20   0  23    0.06    0.48
 -20   2  37    6.83    1.35
 -20   2  36   44.73    2.35
 -20   2  35    0.23    0.63
 -20   2  34   54.93    2.12
 -20   2  33    3.25    0.62
 -20   2  32   41.00    1.12
 -20   2  31   20.92    0.72
 -20   2  30   59.94    1.46
 -20   2  29    2.64    0.38
 -20   2  28   13.75    0.67
 -20   2  27   64.41    1.32
 -20   2  26   41.52    0.93
 -20   2  25   77.57    1.65
 -20   2  24   14.86    0.52
 -20   2  23    1.96    0.34
 -20   2  22   47.91    1.07
 -20   2  21   20.12    0.62
 -20   2  20  114.71    1.81
 -20   2  19   40.41    0.91
 -20   2  18   54.20    1.15
 -20   2  17  317.07    5.95
 -20   2  16  187.98    2.82
 -20   2  15  273.73    4.19
 -20   2  14   93.90    1.65
 -20   2  13  135.74    2.52
 -20   2  12  494.61    6.82
 -20   2  11  249.58    3.53
 -20   2  10   37.52    0.99
 -20   2   9   34.41    0.84
 -20   2   8   22.61    0.67
 -20   2   7  133.07    2.41
 -20   2   6  852.92   12.24
 -20   2   5   14.58    0.39
 -20   2   4   10.15    0.40
 -20   2   3  263.66    4.47
 -20   2   2   78.51    1.42
 -20   2   1    6.92    0.38
  20   2   0   94.41    1.56
  20   2   1   57.74    1.07
  20   2   2   27.52    0.65
  20   2   3  335.23    5.07
  20   2   4    1.07    0.31
  20   2   5  114.55    2.01
  20   2   6    4.49    0.35
  20   2   7   23.94    0.58
  20   2   8   20.64    0.58
  20   2   9   11.48    0.46
  20   2  10   68.95    1.33
  20   2  11   71.56    1.42
  20   2  12    5.05    0.42
  20   2  13   63.79    1.47
  20   2  14   20.33    0.65
  20   2  15   16.46    0.54
  20   2  16   26.78    0.87
  20   2  17    0.01    0.30
  20   2  18   41.54    0.99
  20   2  19  123.29    2.22
  20   2  20   85.33    1.56
  20   2  21   64.61    1.54
  20   2  22   24.43    0.73
  20   2  23   33.94    0.96
 -20   4  37    1.15    1.03
 -20   4  36    6.28    1.02
 -20   4  35    2.78    0.75
 -20   4  34   28.81    1.31
 -20   4  33   32.18    1.23
 -20   4  32   36.06    1.59
 -20   4  31   13.22    0.79
 -20   4  30    9.38    0.58
 -20   4  29    4.83    0.61
 -20   4  28    9.59    0.69
 -20   4  27   95.36    1.99
 -20   4  26   62.22    1.58
 -20   4  25   69.01    1.64
 -20   4  24   15.16    0.79
 -20   4  23    7.68    0.59
 -20   4  22  146.50    3.06
 -20   4  21   41.90    1.25
 -20   4  20   15.08    0.65
 -20   4  19   34.06    1.03
 -20   4  18   32.92    0.65
 -20   4  17   41.97    0.95
 -20   4  16  152.62    2.32
 -20   4  15  113.34    1.84
 -20   4  14  378.81    5.69
 -20   4  13   43.31    1.11
 -20   4  12    1.51    0.30
 -20   4  11  149.42    2.86
 -20   4  10  344.84    5.15
 -20   4   9   41.29    1.12
 -20   4   8  167.12    2.64
 -20   4   7    4.01    0.29
 -20   4   6  358.06    5.20
 -20   4   5   58.80    1.13
 -20   4   4    5.98    0.41
 -20   4   3   15.71    0.46
 -20   4   2  146.78    2.24
 -20   4   1    1.06    0.30
  20   4   0   13.39    0.51
  20   4   1  513.47    7.40
  20   4   2   15.92    0.55
  20   4   3  119.38    2.28
  20   4   4  174.26    3.17
  20   4   5  192.37    2.87
  20   4   6   63.25    1.37
  20   4   7   51.62    1.07
  20   4   8  127.47    2.29
  20   4   9   45.86    1.11
  20   4  10  115.16    2.04
  20   4  11   79.22    1.52
  20   4  12   31.03    0.75
  20   4  13  145.18    2.74
  20   4  14   56.62    1.23
  20   4  15   11.88    0.53
  20   4  16  145.46    2.49
  20   4  17   33.30    0.99
  20   4  18   -0.54    0.32
  20   4  19    7.83    0.54
  20   4  20  252.89    4.16
  20   4  21    3.04    0.36
  20   4  22   31.97    0.95
  20   4  23    0.34    1.55
 -20   6  34    3.00    0.73
 -20   6  33    6.56    0.83
 -20   6  32   -0.19    0.53
 -20   6  31    1.16    0.55
 -20   6  30   82.61    2.48
 -20   6  29   -0.64    0.49
 -20   6  28   11.33    0.69
 -20   6  27    8.78    0.67
 -20   6  26  457.43    8.65
 -20   6  25   75.64    1.80
 -20   6  24   15.17    1.02
 -20   6  23   37.27    1.21
 -20   6  22  556.14   11.58
 -20   6  21   19.15    0.81
 -20   6  20   57.86    1.43
 -20   6  19   17.26    0.67
 -20   6  18   82.13    2.19
 -20   6  17   13.73    0.71
 -20   6  16   41.33    1.25
 -20   6  15   13.21    0.54
 -20   6  14    6.60    0.50
 -20   6  13  230.82    4.98
 -20   6  12   19.01    0.64
 -20   6  11   38.58    0.81
 -20   6  10   54.09    1.13
 -20   6   9  435.36    6.95
 -20   6   8   21.18    0.64
 -20   6   7   20.08    0.53
 -20   6   6    1.43    0.26
 -20   6   5    3.25    0.32
 -20   6   4  178.48    3.20
 -20   6   3    9.37    0.43
 -20   6   2   10.14    0.45
 -20   6   1   92.37    1.61
  20   6   0  188.62    3.33
  20   6   1    4.44    0.36
  20   6   2   33.60    0.84
  20   6   3    7.07    0.47
  20   6   4  248.69    4.20
  20   6   5    0.58    0.33
  20   6   6  402.73    6.48
  20   6   7    9.14    0.41
  20   6   8   78.77    1.43
  20   6   9    1.44    0.38
  20   6  10  185.73    3.29
  20   6  11    6.25    0.35
  20   6  12   14.24    0.56
  20   6  13   11.84    0.54
  20   6  14    1.01    0.34
  20   6  15   78.32    1.63
  20   6  16    2.87    0.34
  20   6  17   24.82    0.79
  20   6  18    9.36    0.43
  20   6  19    3.53    0.39
  20   6  20    4.59    0.44
  20   6  21    2.53    0.52
  20   6  22   18.13    1.62
 -20   8  28    2.86    0.70
 -20   8  27    8.18    0.77
 -20   8  26    1.01    0.54
 -20   8  25   11.74    0.62
 -20   8  24    5.67    0.69
 -20   8  23    0.40    0.52
 -20   8  22   47.65    1.28
 -20   8  21    0.26    0.46
 -20   8  20    6.17    0.54
 -20   8  19   35.62    1.26
 -20   8  18   45.13    1.47
 -20   8  17    0.75    0.37
 -20   8  16  102.36    1.97
 -20   8  15   43.15    1.20
 -20   8  14   18.39    0.82
 -20   8  13    1.03    0.34
 -20   8  12   29.59    0.90
 -20   8  11  107.02    2.17
 -20   8  10  116.64    2.28
 -20   8   9   17.03    0.57
 -20   8   8    1.24    0.24
 -20   8   7  198.59    3.98
 -20   8   6  539.22    9.46
 -20   8   5  151.24    2.84
 -20   8   4   89.64    1.88
 -20   8   3    0.22    0.29
 -20   8   2   25.10    0.73
 -20   8   1  230.47    3.41
  20   8   0  129.74    2.26
  20   8   1    1.64    0.29
  20   8   2   15.22    0.50
  20   8   3    0.34    0.33
  20   8   4   41.36    0.99
  20   8   5   12.52    0.49
  20   8   6    0.62    0.32
  20   8   7   38.29    1.07
  20   8   8    3.51    0.38
  20   8   9  171.10    3.29
  20   8  10   34.44    1.11
  20   8  11    9.38    0.47
  20   8  12  154.37    2.89
  20   8  13   13.81    0.52
  20   8  14    0.95    0.37
  20   8  15   39.04    0.90
  20   8  16   57.10    1.50
  20   8  17   74.24    1.69
  20   8  18    6.66    0.66
  20   8  19   13.43    0.83
  20   8  20   65.21    3.18
  20   8  21    7.08    1.75
 -20  10  21   53.81    2.77
 -20  10  20    8.86    0.70
 -20  10  19   10.46    0.65
 -20  10  18   29.03    1.07
 -20  10  17  121.84    2.82
 -20  10  16   40.29    1.33
 -20  10  15  114.54    2.79
 -20  10  14   39.82    1.35
 -20  10  13   44.50    1.40
 -20  10  12   40.11    1.35
 -20  10  11    2.92    0.46
 -20  10  10  144.00    3.24
 -20  10   9    0.18    0.34
 -20  10   8    0.06    0.82
 -20  10   7   78.95    1.77
 -20  10   6    6.56    0.49
 -20  10   5  205.77    3.57
 -20  10   4    7.87    0.55
 -20  10   3    1.09    0.38
 -20  10   2    1.39    0.37
 -20  10   1   84.79    1.88
  20  10   0   14.57    0.70
  20  10   1   73.15    1.80
  20  10   2   21.97    0.66
  20  10   3    8.93    0.49
  20  10   4   38.39    0.91
  20  10   5   56.48    1.27
  20  10   6   25.80    0.73
  20  10   7    2.18    0.38
  20  10   8    9.56    0.56
  20  10   9   -0.16    0.34
  20  10  10    1.57    0.34
  20  10  11   58.37    1.36
  20  10  12   39.64    1.12
  20  10  13   63.03    1.60
  20  10  14    0.50    0.45
  20  10  15    3.54    0.54
  20  10  16   44.76    1.68
  20  10  17   20.57    2.10
 -20  12  13    4.94    2.72
 -20  12  12    1.68    1.71
 -20  12  11   -1.39    0.99
 -20  12  10   13.94    1.12
 -20  12   9    5.05    1.11
 -20  12   8   42.55    1.99
 -20  12   7   16.99    1.33
 -20  12   6   25.72    1.80
 -20  12   5   11.60    1.19
 -20  12   4   11.99    0.98
 -20  12   3   19.89    0.93
 -20  12   2   11.30    0.94
 -20  12   1    1.43    0.55
  20  12   0   35.87    1.50
  20  12   1    0.72    0.40
  20  12   2    1.80    0.51
  20  12   3   10.69    0.63
  20  12   4  134.84    4.52
  20  12   5    0.08    0.51
  20  12   6    8.35    0.68
  20  12   7    0.20    0.50
  20  12   8   15.51    1.23
  20  12   9    8.61    0.71
  20  12  10   33.63    1.47
  20  12  11    4.19    0.83
  20  12  12    8.33    0.90
  20  12  13   -0.08    0.67
 -21   1  34   13.81    0.93
 -21   1  33   56.85    1.57
 -21   1  32    1.10    0.44
 -21   1  31   17.65    0.79
 -21   1  30   57.94    1.29
 -21   1  29  115.65    1.97
 -21   1  28   38.31    0.91
 -21   1  27  250.26    4.30
 -21   1  26   15.36    0.59
 -21   1  25    4.21    0.44
 -21   1  24    5.99    0.44
 -21   1  23    3.69    0.35
 -21   1  22   81.02    1.74
 -21   1  21   22.95    0.65
 -21   1  20   11.11    0.46
 -21   1  19   12.89    0.50
 -21   1  18   84.42    1.58
 -21   1  17  180.75    2.82
 -21   1  16    7.39    0.36
 -21   1  15  296.00    4.29
 -21   1  14   14.04    0.46
 -21   1  13   54.81    1.24
 -21   1  12  106.22    2.17
 -21   1  11   16.52    0.50
 -21   1  10    1.07    0.28
 -21   1   9  134.09    2.17
 -21   1   8  251.73    4.74
 -21   1   7  186.97    3.21
 -21   1   6    1.09    0.29
 -21   1   5  440.43    6.76
 -21   1   4   11.15    0.38
 -21   1   3    4.04    0.29
 -21   1   2   71.63    1.37
 -21   1   1  409.54    5.91
  21   1   0    3.47    0.27
  21   1   1   20.39    0.51
  21   1   2  106.90    1.63
  21   1   3   82.87    1.39
  21   1   4  164.87    2.50
  21   1   5  166.50    2.91
  21   1   6   34.85    0.85
  21   1   7   36.71    0.81
  21   1   8   85.11    1.47
  21   1   9   49.32    1.05
  21   1  10    5.45    0.38
  21   1  11   36.49    0.85
  21   1  12   72.76    1.47
  21   1  13    0.03    0.25
  21   1  14   14.40    0.54
  21   1  15  123.95    2.20
  21   1  16    7.10    0.41
  21   1  17    9.72    0.43
  21   1  18   12.49    0.50
  21   1  19   11.56    0.50
  21   1  20    9.34    0.42
  21   1  21   51.38    1.22
  21   1  22    0.17    0.40
 -21   3  37    4.04    1.11
 -21   3  36   -0.90    1.27
 -21   3  35   27.78    1.29
 -21   3  34    3.65    0.74
 -21   3  33   13.60    1.41
 -21   3  32    1.65    0.68
 -21   3  31  157.47    5.12
 -21   3  30   14.94    1.04
 -21   3  29   20.03    0.96
 -21   3  28    1.56    0.53
 -21   3  27   87.32    1.80
 -21   3  26   18.05    0.63
 -21   3  25   23.12    0.74
 -21   3  24  128.67    2.20
 -21   3  23    0.37    0.24
 -21   3  22    6.97    0.34
 -21   3  21   25.77    0.79
 -21   3  20    4.45    0.30
 -21   3  19    1.88    0.38
 -21   3  18  177.23    3.17
 -21   3  17   54.68    1.19
 -21   3  16   12.53    0.41
 -21   3  15    3.01    0.30
 -21   3  14   82.07    1.92
 -21   3  13  952.66   13.86
 -21   3  12   44.22    0.96
 -21   3  11   56.79    1.11
 -21   3  10    3.85    0.33
 -21   3   9  358.27    5.30
 -21   3   8   13.69    0.46
 -21   3   7  131.18    2.19
 -21   3   6   17.69    0.55
 -21   3   5  324.78    4.38
 -21   3   4  208.97    3.37
 -21   3   3   88.19    1.62
 -21   3   2   31.03    0.87
 -21   3   1    0.18    0.22
  21   3   0   56.83    1.04
  21   3   1  194.78    3.06
  21   3   2   80.39    1.51
  21   3   3  151.60    2.43
  21   3   4   75.71    1.62
  21   3   5   77.75    1.51
  21   3   6   69.17    1.32
  21   3   7    8.21    0.38
  21   3   8   25.72    0.79
  21   3   9  265.19    4.08
  21   3  10    6.80    0.47
  21   3  11   57.31    1.28
  21   3  12    1.18    0.29
  21   3  13  164.74    2.52
  21   3  14    0.85    0.28
  21   3  15  136.13    2.30
  21   3  16   25.93    0.76
  21   3  17   46.90    0.96
  21   3  18   17.21    0.60
  21   3  19   16.52    0.60
  21   3  20    1.54    0.36
  21   3  21   23.39    0.71
  21   3  22    9.15    1.34
 -21   5  35    1.19    0.95
 -21   5  34    3.19    1.05
 -21   5  33   20.95    1.58
 -21   5  32    0.75    0.69
 -21   5  31   13.75    0.93
 -21   5  30    6.55    0.95
 -21   5  29    3.20    0.61
 -21   5  28   58.79    1.60
 -21   5  27   13.28    0.66
 -21   5  26   12.28    0.75
 -21   5  25  142.99    3.61
 -21   5  24    7.34    0.57
 -21   5  23   33.18    1.20
 -21   5  22   25.61    0.94
 -21   5  21  117.89    2.50
 -21   5  20    7.14    0.52
 -21   5  19    3.11    0.36
 -21   5  18    0.05    0.44
 -21   5  17    9.58    0.54
 -21   5  16    0.31    0.43
 -21   5  15    9.68    0.50
 -21   5  14    0.73    0.17
 -21   5  13   64.70    1.15
 -21   5  12  247.23    3.75
 -21   5  11   54.86    1.14
 -21   5  10  248.37    4.11
 -21   5   9   27.29    0.69
 -21   5   8  119.36    1.97
 -21   5   7    1.14    0.28
 -21   5   6   70.03    1.33
 -21   5   5   70.50    1.41
 -21   5   4   28.54    0.67
 -21   5   3  314.01    5.08
 -21   5   2   49.08    0.96
 -21   5   1  508.32    7.21
  21   5   0   70.78    1.35
  21   5   1    8.47    0.40
  21   5   2   48.31    1.23
  21   5   3   77.70    1.48
  21   5   4    2.19    0.31
  21   5   5   32.93    0.95
  21   5   6   25.92    0.80
  21   5   7   69.77    1.32
  21   5   8   10.69    0.50
  21   5   9   31.12    0.83
  21   5  10    4.09    0.46
  21   5  11  128.34    2.15
  21   5  12    7.73    0.48
  21   5  13   27.45    0.97
  21   5  14   12.37    0.55
  21   5  15    3.38    0.42
  21   5  16   13.82    0.53
  21   5  17   51.83    1.12
  21   5  18    7.16    0.46
  21   5  19    4.26    0.38
  21   5  20    8.65    0.56
  21   5  21    4.48    1.09
 -21   7  30   37.69    1.63
 -21   7  29   28.85    1.39
 -21   7  28    0.91    0.54
 -21   7  27   13.28    0.75
 -21   7  26   45.91    1.47
 -21   7  25    2.38    0.61
 -21   7  24   59.02    1.56
 -21   7  23    4.80    0.43
 -21   7  22   68.40    1.86
 -21   7  21   42.65    1.53
 -21   7  20    7.16    0.66
 -21   7  19   20.63    0.82
 -21   7  18   10.59    0.56
 -21   7  17  157.99    2.95
 -21   7  16   45.57    1.29
 -21   7  15   17.53    0.83
 -21   7  14  144.07    2.70
 -21   7  13    0.83    0.61
 -21   7  12   93.78    1.89
 -21   7  11   99.11    2.50
 -21   7  10   15.11    0.48
 -21   7   9  131.40    3.08
 -21   7   8   88.97    1.45
 -21   7   7   50.66    1.78
 -21   7   6   38.39    0.92
 -21   7   5   32.46    0.84
 -21   7   4   89.03    1.55
 -21   7   3   66.74    1.31
 -21   7   2   17.17    0.60
 -21   7   1  122.76    2.02
  21   7   0   12.89    0.54
  21   7   1   44.32    0.92
  21   7   2  344.16    5.63
  21   7   3  209.43    3.77
  21   7   4  198.99    3.23
  21   7   5   21.54    0.73
  21   7   6    4.06    0.37
  21   7   7   98.59    1.94
  21   7   8  118.59    2.59
  21   7   9  225.30    3.61
  21   7  10   31.85    0.79
  21   7  11   69.96    1.51
  21   7  12   34.30    0.89
  21   7  13   74.79    1.63
  21   7  14   88.64    1.80
  21   7  15   29.99    0.79
  21   7  16   16.03    0.60
  21   7  17    1.11    0.44
  21   7  18    8.12    0.72
  21   7  19    0.80    0.74
  21   7  20   -0.79    5.47
 -21   9  23    7.85    0.95
 -21   9  22   15.38    1.03
 -21   9  21   42.34    1.21
 -21   9  20   40.42    1.23
 -21   9  19   22.95    0.91
 -21   9  18   14.47    0.73
 -21   9  17  204.01    4.23
 -21   9  16    0.63    0.34
 -21   9  15   19.10    0.90
 -21   9  14   18.89    0.75
 -21   9  13   60.68    1.86
 -21   9  12   19.67    1.10
 -21   9  11  177.73    3.77
 -21   9  10    0.18    0.30
 -21   9   9   17.36    0.71
 -21   9   8   99.17    2.00
 -21   9   7  106.95    2.67
 -21   9   6    1.62    0.40
 -21   9   5    4.26    0.42
 -21   9   4  112.27    2.15
 -21   9   3  237.39    4.72
 -21   9   2   27.60    0.91
 -21   9   1    5.52    0.38
  21   9   0    6.17    0.47
  21   9   1   44.52    0.99
  21   9   2    3.37    0.46
  21   9   3   -0.05    0.34
  21   9   4   -0.10    0.36
  21   9   5    3.02    0.39
  21   9   6    3.29    0.40
  21   9   7    0.78    0.35
  21   9   8   18.56    0.67
  21   9   9  153.32    3.53
  21   9  10   18.20    0.60
  21   9  11    7.27    0.50
  21   9  12    0.43    0.45
  21   9  13   97.67    2.59
  21   9  14    0.29    0.61
  21   9  15   82.80    2.40
  21   9  16    2.19    0.66
  21   9  17    8.16    0.83
  21   9  19    8.31    2.31
 -21  11  14   14.15    1.35
 -21  11  13    5.13    0.96
 -21  11  12    1.72    0.54
 -21  11  11    3.89    0.51
 -21  11  10   -0.24    0.50
 -21  11   9   19.47    0.84
 -21  11   8   20.76    0.94
 -21  11   7    8.38    0.59
 -21  11   6   17.87    0.87
 -21  11   5   16.42    0.81
 -21  11   4    0.18    0.66
 -21  11   3   33.52    1.00
 -21  11   2    4.15    0.44
 -21  11   1  315.91    8.45
  21  11   0    0.16    0.39
  21  11   1   25.82    0.80
  21  11   2   67.05    1.92
  21  11   3   76.53    2.34
  21  11   4   16.37    0.75
  21  11   5    3.89    0.57
  21  11   6    0.18    0.50
  21  11   7    2.75    0.59
  21  11   8    4.38    0.69
  21  11   9    1.05    0.54
  21  11  10   10.39    0.83
  21  11  11   21.28    1.22
  21  11  12   -0.72    0.71
  21  11  13    8.62    0.91
  21  11  14    2.78    0.57
 -22   0  33   -0.18    1.10
 -22   0  32   19.69    1.24
 -22   0  31   -0.29    0.61
 -22   0  30   72.53    1.99
 -22   0  29    0.42    0.65
 -22   0  28   51.26    1.60
 -22   0  27   -0.09    0.41
 -22   0  26  266.74    8.63
 -22   0  25   -1.07    0.46
 -22   0  24    3.00    0.58
 -22   0  23   -0.49    0.50
 -22   0  22  402.73    9.97
 -22   0  21   -0.06    0.42
 -22   0  20    0.20    0.37
 -22   0  19   -0.04    0.53
 -22   0  18   23.30    0.88
 -22   0  17   -0.12    0.37
 -22   0  16    4.30    0.44
 -22   0  15    0.14    0.40
 -22   0  14  200.28    5.49
 -22   0  13    0.22    0.48
 -22   0  12   86.37    2.72
 -22   0  11    0.03    0.38
 -22   0  10   35.35    1.33
 -22   0   9    0.09    0.40
 -22   0   8  122.10    2.80
 -22   0   7    0.03    0.56
 -22   0   6   96.43    2.40
 -22   0   5    0.30    0.78
 -22   0   4  389.46    8.81
 -22   0   3   -0.10    0.38
 -22   0   2    4.26    0.39
 -22   0   1    0.37    0.35
  22   0   0  222.77    4.98
  22   0   1   -0.10    0.32
  22   0   2    6.33    0.46
  22   0   3    0.42    0.34
  22   0   4  140.06    3.57
  22   0   5    0.22    0.65
  22   0   6 1555.21   30.57
  22   0   7    1.00    0.44
  22   0   8  104.89    2.67
  22   0   9   -0.31    0.38
  22   0  10   66.26    1.81
  22   0  11   -0.57    0.42
  22   0  12    8.79    0.58
  22   0  13    0.30    0.45
  22   0  14    9.15    0.52
  22   0  15    1.22    0.62
  22   0  16   22.07    1.71
  22   0  17   -0.06    0.45
  22   0  18    6.92    0.51
  22   0  19    0.35    0.39
  22   0  20   38.04    1.33
 -22   2  35    3.33    1.41
 -22   2  34   17.04    1.04
 -22   2  33   48.91    2.70
 -22   2  32    8.14    0.82
 -22   2  31   42.54    1.47
 -22   2  30    1.55    0.50
 -22   2  29   17.69    0.61
 -22   2  28   -0.03    0.34
 -22   2  27    0.59    0.38
 -22   2  26   32.15    0.94
 -22   2  25    4.30    0.41
 -22   2  24    0.90    0.34
 -22   2  23    0.79    0.30
 -22   2  22  271.26    4.63
 -22   2  21    3.33    0.31
 -22   2  20   26.49    0.74
 -22   2  19   11.17    0.52
 -22   2  18   28.07    0.68
 -22   2  17   27.79    0.95
 -22   2  16   33.57    0.85
 -22   2  15   46.34    0.91
 -22   2  14    2.38    0.34
 -22   2  13    4.98    0.34
 -22   2  12  364.05    5.41
 -22   2  11   15.07    0.58
 -22   2  10  517.46    8.05
 -22   2   9   16.75    0.54
 -22   2   8   88.54    1.70
 -22   2   7    3.65    0.30
 -22   2   6  247.77    3.73
 -22   2   5   24.59    0.76
 -22   2   4  183.91    2.75
 -22   2   3  133.14    2.24
 -22   2   2   83.11    1.42
 -22   2   1    0.95    0.24
  22   2   0   25.65    0.63
  22   2   1    4.30    0.33
  22   2   2   36.08    0.83
  22   2   3    2.83    0.31
  22   2   4   32.13    0.77
  22   2   5    1.55    0.30
  22   2   6    0.16    0.27
  22   2   7    0.57    0.25
  22   2   8    2.00    0.36
  22   2   9   56.34    1.03
  22   2  10   13.34    0.50
  22   2  11   15.18    0.48
  22   2  12    4.47    0.32
  22   2  13   18.45    0.55
  22   2  14   11.66    0.50
  22   2  15   94.75    1.57
  22   2  16   85.60    1.63
  22   2  17   22.86    0.67
  22   2  18   18.83    0.67
  22   2  19   13.05    0.57
  22   2  20   28.88    1.45
 -22   4  35    1.69    0.99
 -22   4  34    0.48    0.70
 -22   4  33   11.96    1.98
 -22   4  32    1.91    0.67
 -22   4  31    1.66    0.57
 -22   4  30   12.73    0.78
 -22   4  29   20.70    1.19
 -22   4  28    0.39    0.60
 -22   4  27   51.44    1.33
 -22   4  26    0.42    0.50
 -22   4  25    9.09    0.67
 -22   4  24   30.88    0.91
 -22   4  23   76.03    1.88
 -22   4  22   47.38    1.20
 -22   4  21  188.77    3.93
 -22   4  20    5.35    0.50
 -22   4  19   47.07    0.98
 -22   4  18   15.91    0.43
 -22   4  17    3.99    0.27
 -22   4  16    9.33    0.35
 -22   4  15   24.10    0.62
 -22   4  14    0.61    0.24
 -22   4  13    5.66    0.42
 -22   4  12  290.17    4.76
 -22   4  11   59.36    1.10
 -22   4  10  314.32    5.48
 -22   4   9   16.76    0.59
 -22   4   8   17.74    0.50
 -22   4   7   76.07    1.27
 -22   4   6    9.85    0.37
 -22   4   5    4.57    0.33
 -22   4   4   28.18    0.79
 -22   4   3   23.05    0.67
 -22   4   2   11.85    0.46
 -22   4   1   44.79    0.91
  22   4   0    0.67    0.31
  22   4   1  118.35    2.13
  22   4   2   10.37    0.47
  22   4   3   13.80    0.52
  22   4   4   75.26    1.44
  22   4   5  319.31    5.00
  22   4   6   34.62    0.79
  22   4   7  373.68    5.22
  22   4   8  191.87    3.16
  22   4   9   45.33    0.95
  22   4  10   46.51    0.95
  22   4  11   46.42    0.99
  22   4  12   16.32    0.58
  22   4  13   98.60    1.75
  22   4  14   13.25    0.54
  22   4  15   42.04    0.92
  22   4  16   66.65    1.39
  22   4  17   78.22    1.44
  22   4  18    6.18    0.45
  22   4  19    3.65    0.92
  22   4  20  200.77   16.62
 -22   6  32   -0.01    0.88
 -22   6  31   23.80    1.19
 -22   6  30   47.87    1.68
 -22   6  29    9.55    0.73
 -22   6  28    1.36    0.71
 -22   6  27   12.71    0.95
 -22   6  26  255.34    6.46
 -22   6  25    9.54    0.77
 -22   6  24   42.50    1.48
 -22   6  23    1.82    0.46
 -22   6  22  333.94    6.22
 -22   6  21   11.23    0.67
 -22   6  20   10.27    0.67
 -22   6  19    0.83    0.40
 -22   6  18   51.67    1.33
 -22   6  17    8.73    0.56
 -22   6  16   85.91    1.96
 -22   6  15    1.50    0.40
 -22   6  14    0.62    0.34
 -22   6  13   57.50    1.37
 -22   6  12   16.72    0.47
 -22   6  11    7.89    0.36
 -22   6  10   23.61    0.76
 -22   6   9   63.99    1.39
 -22   6   8  140.78    2.39
 -22   6   7    0.29    0.30
 -22   6   6    3.89    0.34
 -22   6   5    7.84    0.37
 -22   6   4  157.51    2.37
 -22   6   3   48.88    1.08
 -22   6   2   32.04    0.73
 -22   6   1    1.76    0.37
  22   6   0   72.93    1.50
  22   6   1   19.11    0.78
  22   6   2  124.62    2.37
  22   6   3    8.67    0.49
  22   6   4  468.40    7.65
  22   6   5    5.68    0.43
  22   6   6   83.20    1.73
  22   6   7   92.23    1.63
  22   6   8   57.10    1.13
  22   6   9    0.54    0.34
  22   6  10    9.29    0.45
  22   6  11    9.09    0.51
  22   6  12    9.11    0.59
  22   6  13    0.76    0.42
  22   6  14   35.99    1.02
  22   6  15    1.06    0.33
  22   6  16   13.13    0.58
  22   6  17    4.20    0.46
  22   6  18   28.73    1.16
  22   6  19    7.86    1.36
 -22   8  25    8.90    0.83
 -22   8  24   18.90    0.99
 -22   8  23   13.40    0.96
 -22   8  22    0.43    0.56
 -22   8  21    7.00    0.68
 -22   8  20   57.45    1.48
 -22   8  19   35.39    1.20
 -22   8  18   32.18    1.03
 -22   8  17    7.16    0.54
 -22   8  16   32.80    1.23
 -22   8  15   12.61    0.74
 -22   8  14    3.04    0.49
 -22   8  13   17.70    0.68
 -22   8  12   25.85    0.87
 -22   8  11   23.80    0.99
 -22   8  10   63.36    1.50
 -22   8   9    1.13    0.26
 -22   8   8   15.76    0.56
 -22   8   7   13.86    0.67
 -22   8   6  428.87    6.81
 -22   8   5   87.52    1.63
 -22   8   4    3.28    0.34
 -22   8   3    0.14    0.31
 -22   8   2    1.16    0.38
 -22   8   1    3.62    0.41
  22   8   0    0.42    0.35
  22   8   1    0.60    0.32
  22   8   2   66.46    1.27
  22   8   3    0.04    0.27
  22   8   4   79.94    1.76
  22   8   5   21.70    0.87
  22   8   6    5.49    0.44
  22   8   7   29.85    0.87
  22   8   8  136.71    3.09
  22   8   9    1.60    0.47
  22   8  10    4.94    0.50
  22   8  11   10.79    0.50
  22   8  12   36.16    1.07
  22   8  13    2.39    0.45
  22   8  14   46.28    1.62
  22   8  15   10.45    0.82
  22   8  16  123.21    3.45
  22   8  17    5.47    1.66
  22   8  18    4.80    1.21
 -22  10  16    6.98    0.73
 -22  10  15    0.30    0.52
 -22  10  14   54.29    1.84
 -22  10  13   41.05    1.39
 -22  10  12   20.31    0.84
 -22  10  11   27.42    1.27
 -22  10  10   44.75    1.28
 -22  10   9  203.25    4.20
 -22  10   8   11.18    0.58
 -22  10   7    9.74    0.69
 -22  10   6   20.29    0.67
 -22  10   5  103.06    2.10
 -22  10   4    8.57    0.47
 -22  10   3    3.42    0.38
 -22  10   2   28.85    0.71
 -22  10   1   38.07    1.18
  22  10   0   57.99    1.58
  22  10   1   27.13    0.71
  22  10   2    8.68    0.59
  22  10   3   21.33    0.66
  22  10   4   57.31    1.43
  22  10   5   50.70    1.53
  22  10   6    9.89    0.84
  22  10   7   70.28    1.61
  22  10   8   18.01    0.80
  22  10   9    0.58    0.63
  22  10  10    9.18    0.83
  22  10  11    4.43    0.76
  22  10  12   38.94    1.73
  22  10  13    3.98    0.78
  22  10  14    5.35    0.79
  22  10  17   59.65   10.65
 -23   1  33   22.66    7.52
 -23   1  32    1.27    0.64
 -23   1  31   26.66    1.33
 -23   1  30   26.43    0.84
 -23   1  29   28.10    0.76
 -23   1  28   14.43    0.59
 -23   1  27    0.87    0.40
 -23   1  26    8.37    0.62
 -23   1  25   48.39    1.25
 -23   1  24    1.31    0.38
 -23   1  23   12.93    0.57
 -23   1  22   -0.23    0.33
 -23   1  21   73.47    1.58
 -23   1  20    5.90    0.38
 -23   1  19    0.36    0.28
 -23   1  18   27.50    0.75
 -23   1  17  223.39    3.81
 -23   1  16   53.15    1.08
 -23   1  15   33.85    0.90
 -23   1  14   14.08    0.46
 -23   1  13  120.99    2.24
 -23   1  12   74.25    1.33
 -23   1  11    0.42    0.28
 -23   1  10   -0.09    0.26
 -23   1   9    8.65    0.43
 -23   1   8    4.37    0.37
 -23   1   7  158.04    2.68
 -23   1   6    2.95    0.35
 -23   1   5  350.56    6.11
 -23   1   4   19.82    0.71
 -23   1   3   49.54    1.05
 -23   1   2    4.13    0.34
 -23   1   1  295.67    4.82
  23   1   0  156.81    2.50
  23   1   1  290.30    4.36
  23   1   2    0.69    0.29
  23   1   3   17.13    0.50
  23   1   4   26.40    0.66
  23   1   5    3.23    0.34
  23   1   6    1.31    0.28
  23   1   7   33.29    0.79
  23   1   8  125.51    1.93
  23   1   9   24.69    0.71
  23   1  10    3.36    0.36
  23   1  11   72.29    1.33
  23   1  12   15.00    0.47
  23   1  13    1.06    0.29
  23   1  14    1.92    0.32
  23   1  15   18.70    0.61
  23   1  16    4.25    0.34
  23   1  17   41.29    0.95
  23   1  18    6.01    0.46
  23   1  19    3.89    0.91
 -23   3  35    7.75    1.72
 -23   3  34    0.67    1.49
 -23   3  33    7.04    0.67
 -23   3  32   -0.95    0.74
 -23   3  31   59.33    1.85
 -23   3  30    9.79    0.80
 -23   3  29   28.44    1.00
 -23   3  28   10.95    0.76
 -23   3  27   40.87    1.14
 -23   3  26   13.85    0.40
 -23   3  25    7.96    0.40
 -23   3  24    6.53    0.35
 -23   3  23    3.81    0.30
 -23   3  22   25.19    0.65
 -23   3  21   65.21    1.23
 -23   3  20   16.92    0.52
 -23   3  19  221.54    3.62
 -23   3  18    3.21    0.27
 -23   3  17  338.34    6.27
 -23   3  16   -0.34    0.24
 -23   3  15   20.80    0.56
 -23   3  14    9.58    0.45
 -23   3  13  130.49    2.29
 -23   3  12   14.07    0.50
 -23   3  11   54.10    1.12
 -23   3  10   13.90    0.55
 -23   3   9  491.14    6.80
 -23   3   8    1.12    0.27
 -23   3   7    2.81    0.31
 -23   3   6   10.41    0.46
 -23   3   5  125.16    2.11
 -23   3   4   16.83    0.53
 -23   3   3  105.32    1.99
 -23   3   2   30.64    0.72
 -23   3   1    0.22    0.28
  23   3   0   82.41    1.58
  23   3   1   24.26    0.80
  23   3   2   15.28    0.47
  23   3   3   14.14    0.47
  23   3   4    4.56    0.42
  23   3   5    7.42    0.40
  23   3   6   19.14    0.57
  23   3   7   31.07    0.71
  23   3   8   16.33    0.54
  23   3   9  442.78    6.41
  23   3  10   91.56    1.62
  23   3  11  338.14    4.74
  23   3  12   28.64    0.91
  23   3  13  114.59    2.09
  23   3  14    6.56    0.41
  23   3  15   62.57    1.44
  23   3  16    0.62    0.34
  23   3  17   37.54    0.90
  23   3  18    1.92    0.48
 -23   5  33   15.30    1.35
 -23   5  31   -0.54    0.56
 -23   5  30   29.47    1.56
 -23   5  29  139.53    4.22
 -23   5  28   25.41    1.09
 -23   5  27  120.85    3.81
 -23   5  26    4.98    0.71
 -23   5  25    7.55    0.63
 -23   5  24    0.78    0.47
 -23   5  23   -0.14    0.57
 -23   5  22    2.80    0.66
 -23   5  21    8.94    0.72
 -23   5  20   58.88    1.60
 -23   5  19   31.81    1.03
 -23   5  18   14.29    0.67
 -23   5  17  132.36    2.74
 -23   5  16    9.66    0.65
 -23   5  15   12.06    0.41
 -23   5  14   36.76    0.85
 -23   5  13   11.39    0.39
 -23   5  12   44.88    1.04
 -23   5  11    3.01    0.30
 -23   5  10    0.56    0.28
 -23   5   9    2.61    0.30
 -23   5   8   23.70    0.76
 -23   5   7   22.57    0.63
 -23   5   6   52.01    0.99
 -23   5   5   12.41    0.49
 -23   5   4   62.74    1.34
 -23   5   3  124.35    2.34
 -23   5   2   55.17    1.34
 -23   5   1  617.21   10.74
  23   5   0   15.83    0.66
  23   5   1    2.82    0.39
  23   5   2    9.29    0.50
  23   5   3  165.86    2.84
  23   5   4  112.75    1.85
  23   5   5    0.75    0.30
  23   5   6   18.08    0.58
  23   5   7    2.25    0.34
  23   5   8    5.89    0.37
  23   5   9    0.66    0.33
  23   5  10   51.68    1.13
  23   5  11   10.72    0.54
  23   5  12    1.80    0.34
  23   5  13    7.95    0.50
  23   5  14   55.94    1.23
  23   5  15   38.18    1.01
  23   5  16    0.43    0.42
  23   5  17    8.32    0.83
  23   5  18   35.11    2.42
 -23   7  27   20.81    1.42
 -23   7  26   39.78    1.63
 -23   7  25    9.60    0.79
 -23   7  24  121.94    4.92
 -23   7  23    5.88    0.57
 -23   7  22   11.03    0.76
 -23   7  21   39.77    1.19
 -23   7  20    7.39    0.58
 -23   7  19    6.98    0.60
 -23   7  18   86.27    2.07
 -23   7  17   38.87    1.58
 -23   7  16   12.57    0.65
 -23   7  15    2.63    0.42
 -23   7  14    0.00    0.35
 -23   7  13    6.87    0.52
 -23   7  12    2.61    0.55
 -23   7  11   22.67    0.66
 -23   7  10   -0.29    0.24
 -23   7   9   29.35    0.68
 -23   7   8   47.71    0.99
 -23   7   7   46.98    1.01
 -23   7   6    1.46    0.29
 -23   7   5   43.09    0.95
 -23   7   4   13.57    0.47
 -23   7   3  128.39    2.28
 -23   7   2   29.94    0.90
 -23   7   1  165.63    2.83
  23   7   0   40.00    1.00
  23   7   1   22.44    0.65
  23   7   2   52.28    1.22
  23   7   3   27.26    0.87
  23   7   4   11.84    0.50
  23   7   5   28.61    0.77
  23   7   6    9.46    0.49
  23   7   7   65.13    1.36
  23   7   8   72.46    1.34
  23   7   9   60.97    1.14
  23   7  10  156.29    2.71
  23   7  11    3.37    0.40
  23   7  12    7.53    0.54
  23   7  13   63.96    2.41
  23   7  14    0.86    0.65
  23   7  15   42.21    1.79
  23   7  16    0.26    0.73
  23   7  17   13.73    1.75
 -23   9  19   45.44    2.48
 -23   9  18   17.58    1.16
 -23   9  17   48.46    1.80
 -23   9  16   -0.22    0.46
 -23   9  15   21.59    0.95
 -23   9  14    3.79    0.48
 -23   9  13  191.71    4.09
 -23   9  12    0.94    0.45
 -23   9  11   21.85    0.87
 -23   9  10    7.09    0.66
 -23   9   9   46.43    1.11
 -23   9   8  185.57    4.57
 -23   9   7   66.75    1.99
 -23   9   6   54.54    1.43
 -23   9   5   32.13    0.82
 -23   9   4   13.94    0.61
 -23   9   3   56.77    1.19
 -23   9   2   24.91    0.79
 -23   9   1    2.92    0.40
  23   9   0    7.53    0.38
  23   9   1    0.50    0.42
  23   9   2    1.44    0.40
  23   9   3    0.78    0.34
  23   9   4    0.75    0.34
  23   9   5    6.68    0.50
  23   9   6    5.94    0.61
  23   9   7    6.93    0.53
  23   9   8   18.28    0.79
  23   9   9  123.09    3.21
  23   9  10    5.89    0.83
  23   9  11    4.26    0.71
  23   9  12    0.34    0.63
  23   9  13   40.01    1.96
  23   9  14    0.44    0.46
  23   9  15   58.99    3.52
  23   9  16   38.24    2.88
  23  11   2    3.41    1.11
  23  11   3   12.60    1.10
  23  11   4   -0.42    1.11
  23  11   6   10.46    1.04
  23  11   7   12.45    0.99
  23  11   8    1.39    0.94
  23  11   9    3.18    1.04
  23  11  11    0.45    0.64
  23  11  12    0.46    0.67
 -24   0  31   -1.26    1.19
 -24   0  29    0.51    0.60
 -24   0  28   72.93    1.95
 -24   0  27   -0.06    0.65
 -24   0  26  816.82   23.12
 -24   0  25   -0.43    0.71
 -24   0  24   25.62    1.49
 -24   0  23    0.31    0.49
 -24   0  22  336.59    7.90
 -24   0  21    0.26    0.42
 -24   0  20    4.86    0.56
 -24   0  19   -0.32    0.45
 -24   0  18    3.37    0.63
 -24   0  17   -0.32    0.39
 -24   0  16  228.22    4.81
 -24   0  15    0.54    0.73
 -24   0  14  108.22    2.43
 -24   0  13   -0.50    0.42
 -24   0  12   31.25    0.97
 -24   0  11    0.09    0.42
 -24   0  10   30.81    0.99
 -24   0   9   -0.88    0.65
 -24   0   8  214.58    4.31
 -24   0   7    0.10    0.35
 -24   0   6   80.32    2.20
 -24   0   5    0.82    0.37
 -24   0   4  121.57    2.84
 -24   0   3   -0.38    0.43
 -24   0   2   45.44    1.19
 -24   0   1   -0.72    0.38
  24   0   0  101.71    2.40
  24   0   1   -0.26    0.46
  24   0   2   47.01    1.67
  24   0   3   -0.18    0.31
  24   0   4   10.75    0.63
  24   0   5    0.20    0.38
  24   0   6   13.29    0.69
  24   0   7   -0.21    0.35
  24   0   8    4.84    0.64
  24   0   9   -0.12    0.31
  24   0  10  122.36    2.75
  24   0  11    0.09    0.50
  24   0  12  176.67    4.12
  24   0  13   -0.39    0.39
  24   0  14  206.61    4.43
  24   0  15    0.42    0.56
  24   0  16    1.55    0.46
  24   0  17    0.97    0.73
 -24   2  33    1.41    0.99
 -24   2  32   16.77    1.76
 -24   2  31   26.77    1.36
 -24   2  30    5.99    0.76
 -24   2  29    4.87    0.64
 -24   2  28    2.00    0.51
 -24   2  27   42.22    1.07
 -24   2  26    4.16    0.38
 -24   2  25   77.88    1.51
 -24   2  24    3.82    0.51
 -24   2  23    9.91    0.47
 -24   2  22  110.89    1.93
 -24   2  21    5.21    0.38
 -24   2  20   30.89    0.91
 -24   2  19   51.70    1.10
 -24   2  18   81.52    1.51
 -24   2  17   14.38    0.50
 -24   2  16   58.88    1.15
 -24   2  15  124.72    2.32
 -24   2  14    8.01    0.42
 -24   2  13   20.46    0.62
 -24   2  12   68.86    1.40
 -24   2  11   31.00    0.73
 -24   2  10   31.41    0.87
 -24   2   9   61.57    1.13
 -24   2   8   10.77    0.42
 -24   2   7   25.37    0.84
 -24   2   6  131.70    2.10
 -24   2   5   12.87    0.46
 -24   2   4   27.19    0.68
 -24   2   3   36.89    0.87
 -24   2   2   35.49    0.83
 -24   2   1   96.01    1.79
  24   2   0  266.43    4.54
  24   2   1   29.43    0.66
  24   2   2  109.70    1.78
  24   2   3   36.47    0.85
  24   2   4  185.07    2.84
  24   2   5  101.83    2.00
  24   2   6   47.97    1.03
  24   2   7  198.59    3.43
  24   2   8   14.00    0.47
  24   2   9   15.13    0.58
  24   2  10    0.11    0.31
  24   2  11   15.27    0.54
  24   2  12    5.32    0.40
  24   2  13    2.23    0.35
  24   2  14    0.63    0.32
  24   2  15   11.81    0.48
  24   2  16   69.33    1.51
  24   2  17    0.57    0.38
 -24   4  32    0.09    0.52
 -24   4  31    9.98    0.93
 -24   4  30   -0.38    0.55
 -24   4  29    0.58    0.67
 -24   4  28   16.80    0.93
 -24   4  27   37.62    1.84
 -24   4  26    4.53    0.67
 -24   4  25   18.17    0.79
 -24   4  24    7.98    0.71
 -24   4  23   20.62    0.83
 -24   4  22    6.58    0.50
 -24   4  21   71.28    2.03
 -24   4  20   35.69    1.01
 -24   4  19   16.32    0.44
 -24   4  18   19.75    0.55
 -24   4  17    5.13    0.38
 -24   4  16   49.51    1.11
 -24   4  15   35.42    0.79
 -24   4  14    3.51    0.38
 -24   4  13   13.43    0.50
 -24   4  12  170.83    2.82
 -24   4  11   32.25    0.80
 -24   4  10    1.35    0.34
 -24   4   9    0.30    0.32
 -24   4   8  277.67    4.42
 -24   4   7    0.65    0.28
 -24   4   6  169.78    2.79
 -24   4   5   11.12    0.46
 -24   4   4    7.17    0.37
 -24   4   3  113.12    1.81
 -24   4   2   19.12    0.55
 -24   4   1   21.20    0.64
  24   4   0   81.88    1.89
  24   4   1   61.94    1.17
  24   4   2   76.67    1.49
  24   4   3    2.73    0.34
  24   4   4   35.36    0.91
  24   4   5   16.35    0.51
  24   4   6   83.99    1.68
  24   4   7    2.00    0.43
  24   4   8    1.17    0.31
  24   4   9   40.17    0.99
  24   4  10    5.98    0.46
  24   4  11  212.22    3.36
  24   4  12   57.17    1.17
  24   4  13  148.66    2.37
  24   4  14    1.06    0.30
  24   4  15    7.16    0.70
  24   4  16   65.97    1.96
  24   4  17    3.73    4.01
 -24   6  29    0.75    0.90
 -24   6  28   36.96    1.83
 -24   6  27    1.84    0.91
 -24   6  26  176.57    6.76
 -24   6  25   26.61    1.22
 -24   6  24    5.83    0.75
 -24   6  23   18.25    1.11
 -24   6  22  190.00    4.33
 -24   6  21   12.18    0.66
 -24   6  20   -0.18    0.45
 -24   6  19   41.30    1.39
 -24   6  18  109.88    2.96
 -24   6  17   33.51    1.07
 -24   6  16   25.03    0.79
 -24   6  15    0.87    0.50
 -24   6  14    4.38    0.43
 -24   6  13   -0.04    0.19
 -24   6  12    0.89    0.30
 -24   6  11    8.94    0.43
 -24   6  10   46.41    0.96
 -24   6   9    2.85    0.38
 -24   6   8  181.65    3.17
 -24   6   7    2.29    0.39
 -24   6   6   17.32    0.62
 -24   6   5   23.08    0.74
 -24   6   4  173.06    3.10
 -24   6   3    1.71    0.34
 -24   6   2   13.66    0.54
 -24   6   1    3.02    0.38
  24   6   0  280.28    4.34
  24   6   1   98.97    2.08
  24   6   2  135.28    2.48
  24   6   3  151.72    2.55
  24   6   4  117.39    2.09
  24   6   5   14.61    0.59
  24   6   6   20.87    0.63
  24   6   7   22.71    0.75
  24   6   8   70.55    1.47
  24   6   9   18.09    0.55
  24   6  10   18.98    0.63
  24   6  11   20.61    0.75
  24   6  12    6.08    0.58
  24   6  13    3.05    0.57
  24   6  14    4.93    0.58
  24   6  15    1.47    0.48
  24   6  16   -0.58    1.35
 -24   8  21    3.76    0.79
 -24   8  20    3.18    0.63
 -24   8  19    0.33    0.61
 -24   8  18   -0.07    0.45
 -24   8  17   11.46    0.73
 -24   8  16   92.26    2.42
 -24   8  15    1.50    0.38
 -24   8  14    2.54    0.53
 -24   8  13   53.64    1.48
 -24   8  12   52.11    1.59
 -24   8  11   71.67    2.07
 -24   8  10   79.47    1.94
 -24   8   9    0.31    0.34
 -24   8   8   -0.10    0.30
 -24   8   7    1.89    0.32
 -24   8   6   57.19    1.26
 -24   8   5   11.07    0.51
 -24   8   4    5.83    0.44
 -24   8   3    2.29    0.40
 -24   8   2    5.17    0.45
 -24   8   1   43.24    0.91
  24   8   0    1.23    0.38
  24   8   1   31.65    0.83
  24   8   2  102.98    2.24
  24   8   3   12.58    0.58
  24   8   4  143.11    2.52
  24   8   5    0.75    0.41
  24   8   6   28.25    1.03
  24   8   7    0.50    0.54
  24   8   8   55.06    1.74
  24   8   9   13.85    0.89
  24   8  10   17.01    0.91
  24   8  11   17.35    1.15
  24   8  12   31.73    1.35
  24   8  13   -0.32    0.47
  24   8  14   13.13    0.81
 -24  10   4    5.88    1.31
 -24  10   2    1.23    0.85
 -24  10   1   32.21    1.46
  24  10   0   -0.15    0.80
  24  10   1   15.24    0.98
  24  10   2   29.34    1.21
  24  10   3    2.24    0.71
  24  10   4   10.83    0.86
  24  10   5   -0.59    0.60
  24  10   6    5.58    0.84
  24  10   7   36.21    1.64
  24  10   8   34.41    1.33
  24  10   9    1.35    0.54
  24  10  10    5.87    0.65
  24  10  11   11.36    1.08
 -25   1  31   78.89    7.57
 -25   1  29   33.86    1.31
 -25   1  28   33.56    1.03
 -25   1  27    2.78    0.58
 -25   1  26    0.54    0.45
 -25   1  25    4.58    0.44
 -25   1  24  112.24    2.29
 -25   1  23   66.59    1.70
 -25   1  22   55.85    1.11
 -25   1  21   82.15    1.67
 -25   1  20   17.97    0.62
 -25   1  19   40.20    1.04
 -25   1  18    1.07    0.32
 -25   1  17   14.45    0.50
 -25   1  16   40.28    1.01
 -25   1  15    5.86    0.50
 -25   1  14   74.09    1.38
 -25   1  13   64.29    1.40
 -25   1  12   20.92    0.64
 -25   1  11    3.73    0.34
 -25   1  10    5.44    0.34
 -25   1   9    1.87    0.28
 -25   1   8  115.89    1.95
 -25   1   7   59.03    1.16
 -25   1   6  110.55    2.46
 -25   1   5   41.46    0.91
 -25   1   4    0.44    0.34
 -25   1   3    5.22    0.37
 -25   1   2    0.70    0.34
 -25   1   1   66.69    1.43
  25   1   0    0.42    0.26
  25   1   1   48.35    0.97
  25   1   2   19.19    0.50
  25   1   3  198.07    3.21
  25   1   4   66.37    1.24
  25   1   5    7.27    0.39
  25   1   6   11.15    0.47
  25   1   7    6.78    0.34
  25   1   8   27.54    0.68
  25   1   9   28.09    0.81
  25   1  10  113.87    1.98
  25   1  11    5.97    0.41
  25   1  12    0.21    0.32
  25   1  13   13.22    0.49
  25   1  14   16.19    0.58
  25   1  15    0.07    0.50
 -25   3  30   -0.24    0.79
 -25   3  29    3.12    0.73
 -25   3  28    4.05    0.75
 -25   3  27   31.90    1.59
 -25   3  26    8.13    0.74
 -25   3  25    2.16    0.52
 -25   3  24    1.37    0.32
 -25   3  23   95.28    1.77
 -25   3  22    0.99    0.31
 -25   3  21   55.35    1.05
 -25   3  20   26.85    0.75
 -25   3  19  248.65    3.71
 -25   3  18   46.16    0.95
 -25   3  17  357.94    5.74
 -25   3  16   21.15    0.63
 -25   3  15    0.48    0.27
 -25   3  14   12.23    0.51
 -25   3  13  573.27   12.52
 -25   3  12   60.75    1.20
 -25   3  11  144.04    2.53
 -25   3  10    3.53    0.35
 -25   3   9   22.27    0.72
 -25   3   8   75.49    1.37
 -25   3   7   16.72    0.49
 -25   3   6   32.12    0.84
 -25   3   5   19.27    0.58
 -25   3   4    9.35    0.52
 -25   3   3    0.89    0.33
 -25   3   2   14.34    0.51
 -25   3   1    2.94    0.34
  25   3   0    1.23    0.30
  25   3   1    4.93    0.37
  25   3   2   18.35    0.51
  25   3   3    7.02    0.36
  25   3   4    2.09    0.38
  25   3   5  231.27    3.33
  25   3   6   18.59    0.66
  25   3   7    0.50    0.32
  25   3   8   64.29    1.35
  25   3   9  134.93    2.26
  25   3  10   14.95    0.57
  25   3  11    2.61    0.50
  25   3  12    0.43    0.32
  25   3  13  124.71    2.48
  25   3  14   31.22    1.07
  25   3  15   76.35    2.08
 -25   5  29   56.10    2.12
 -25   5  28   44.55    1.85
 -25   5  27   15.39    1.15
 -25   5  26    4.29    1.11
 -25   5  25   12.05    0.83
 -25   5  24    7.55    0.74
 -25   5  23  111.06    2.91
 -25   5  22   22.22    0.79
 -25   5  21   35.96    1.27
 -25   5  20    3.35    0.51
 -25   5  19    0.54    0.46
 -25   5  18   27.31    0.99
 -25   5  17   92.04    2.24
 -25   5  16   32.56    0.85
 -25   5  15   12.32    0.51
 -25   5  14   21.84    0.60
 -25   5  13   69.13    1.24
 -25   5  12    6.95    0.47
 -25   5  11    5.55    0.34
 -25   5  10   12.16    0.61
 -25   5   9   30.32    0.85
 -25   5   8  101.56    2.12
 -25   5   7  130.87    2.20
 -25   5   6    4.86    0.43
 -25   5   5  195.30    3.16
 -25   5   4   23.37    0.75
 -25   5   3   68.37    1.44
 -25   5   2    1.13    0.30
 -25   5   1  139.08    2.23
  25   5   0    2.23    0.39
  25   5   1    8.66    0.54
  25   5   2  162.21    2.77
  25   5   3   55.77    1.19
  25   5   4   33.85    0.77
  25   5   5    2.78    0.34
  25   5   6   46.18    0.99
  25   5   7    2.43    0.46
[truncated: 23,218 more chars]
